# Supplementary material for: Diagnosis and prognosis prediction of gastric cancer by high-performance serum lipidome fingerprints
Source: EMBO Mol Med. 2024 Nov 14;16(12):3089–112. doi: 10.1038/s44321-024-00169-0 (PMC11628598; doi:10.1038/s44321-024-00169-0)
Supplement: Supplementary file 15 — Figure EV2 Source Data [file 44321_2024_169_MOESM15_ESM.xlsx]

## Sheet: Sheet1
The numbers of biological duplication in each group in Figure EV2A-B
		Training cohort	Testing cohort	External cohort
Age (year)	<=40	44	4	10
	>40	183	35	88
Maximum diameter (mm)	<=50	181	35	71
	>50	45	4	27
Sex	female	113	18	36
	male	114	21	62
Differentiation	Highly	1	1	5
	Moderately	28	3	23
	Poorly	196	35	65
	Signet ring cell carcinoma	2	0	2
Location	Cardiac/stomach bottom	11	5	43
	Gastric body	95	14	19
	Gastric antrum	98	14	29
	Stomach angle	22	6	6
pTNM	I	73	13	23
	II	36	11	20
	III	100	13	47
	IV	18	2	8
Vascular invasion	No	128	21	63
	Yes	98	17	33
Nerve infiltration	No	89	20	55
	Yes	137	18	41
HER2	Negative	197	34	76
	Positive	14	3	13
BMI	<=18.5	30	3	24
	18.5~23.9	142	26	60
	>=24	55	10	13
Smoking history	No	173	29	98
	Yes	54	10	0
Drinking history	No	185	36	98
	Yes	42	3	0
Family tumor history	No	194	33	97
	Yes	33	6	1
The numbers of biological duplication in each group in Figure EV2C
	Training cohort	Testing cohort	External cohort
GC	227	39	98
HD	227	39	98
The numbers of biological duplication in each group in Figure EV2G
	Training cohort	Testing cohort	External cohort
EGC	110	24	43
HD	227	39	98
The exact P values in Figure EV2A-B
Group	Comparation	Training cohort	Testing cohort	External cohort
Age (year)	"<=40" vs ">40"	0.14	0.61	0.97
Maximum diameter (mm)	"<=50" vs ">50"	0.00063	0.0013	0.095
Sex	"female" vs "male"	0.45	0.25	0.9
Differentiation	"Highly" vs "Moderately"	0.62	1	0.6
	"Highly" vs "Poorly"	0.73	0.33	0.52
	"Highly" vs "Signet ring cell carcinoma"	0.67	-	0.57
	"Moderately" vs "Poorly"	0.27	0.32	0.87
	"Moderately" vs "Signet ring cell carcinoma"	0.51	-	0.67
	"Poorly" vs "Signet ring cell carcinoma"	0.86	-	0.7
Location	"Cardiac/stomach bottom" vs "Gastric body"	0.1	0.014	0.6
	"Cardiac/stomach bottom" vs "Gastric antrum"	0.35	0.22	0.15
	"Cardiac/stomach bottom" vs "Stomach angle"	0.44	0.25	0.25
	"Gastric body" vs "Gastric antrum"	0.11	0.31	0.8
	"Gastric body" vs "Stomach angle"	0.34	0.27	0.88
	"Gastric antrum" vs "Stomach angle"	0.91	0.78	0.65
pTNM	"I" vs "II"	0.048	0.95	0.039
	"I" vs "III"	0.0015	0.091	0.074
	"I" vs "IV"	0.0089	1	0.64
	"II" vs "III"	0.8	0.12	0.62
	"II" vs "IV"	0.39	1	0.44
	"III" vs "IV"	0.37	1	0.52
Vascular invasion	"No" vs "Yes"	0.091	0.0023	0.22
Nerve infiltration	"No" vs "Yes"	0.0004	0.016	0.3
HER2	"Negative" vs "Positive"	0.48	0.58	0.18
BMI (kg/m2)	"<=18.5" vs "18.5~23.9"	0.063	0.31	0.62
	"<=18.5" vs ">=24"	0.17	0.81	0.6
	"18.5~23.9" vs ">=24"	0.71	0.3	0.78
Smoking history	"No" vs "Yes"	0.16	0.13	-
Drinking history	"No" vs "Yes"	0.23	0.11	-
Family tumor history	"No" vs "Yes"	0.17	0.12	0.57
The exact P values in Figure EV2C
Comparation	Training cohort	Testing cohort	External cohort
"GC" vs "HD"	6.94e-74	6.72e-20	2.29e-29
The exact P values in Figure EV2G
Comparation	Training cohort	Testing cohort	External cohort
"EGC" vs "HD"	2.59e-48	1.28e-17	3.43e-19
