# Supplementary material for: Diagnosis and prognosis prediction of gastric cancer by high-performance serum lipidome fingerprints
Source: EMBO Mol Med. 2024 Nov 14;16(12):3089–112. doi: 10.1038/s44321-024-00169-0 (PMC11628598; doi:10.1038/s44321-024-00169-0)
Supplement: Supplementary file 16 — Source data Fig. 1 [file 44321_2024_169_MOESM16_ESM.zip]

Archive with 4 entries (4 files):
- EMM-2024-20384-V3-Source_Data_for_Figure_1A-ds.xlsx
- __MACOSX/._EMM-2024-20384-V3-Source_Data_for_Figure_1A-ds.xlsx
- EMM-2024-20384-V3-Source_Data_for_Figure_1E-ds.xlsx
- __MACOSX/._EMM-2024-20384-V3-Source_Data_for_Figure_1E-ds.xlsx
