# Supplementary material for: Diagnosis and prognosis prediction of gastric cancer by high-performance serum lipidome fingerprints
Source: EMBO Mol Med. 2024 Nov 14;16(12):3089–112. doi: 10.1038/s44321-024-00169-0 (PMC11628598; doi:10.1038/s44321-024-00169-0)
Supplement: Supplementary file 16 — Source data Fig. 1 [file 44321_2024_169_MOESM16_ESM.zip › EMM-2024-20384-V3-Source_Data_for_Figure_1A-ds.xlsx]

## Sheet: Source Data for Figure 1A
Source Data for Figure 1A. The Clinical information of all patients in each cohort
Source Data for Figure 1A-1. Patients of the exploration cohort
Source Data for Figure 1A-2. Patients of the external validation cohort
Source Data for Figure 1A-3. Patients of the predictive cohort

## Sheet: Source Data for Figure 1A-1
Source Data 1.1 for Figure 1. Patients of the exploration cohort
Number	Type	Distribution	Gender (1=male, 0=female)	Age(year)	CEA (ng/ml, normal range 0.00-5.00)	CA199 (U/ml, normal range0.00-35.00)	CA724 (U/ml, normal range 0.00-6.9)	Tumor maximum diameter (mm)	Tumor location (1=cardiac/stomach bottom; 2=Gastric body; 3=gastric antrum; 4=stomach Angle; 5=All the gastric cancer)	Tumor differentiation (1=Highly differentiated; 2=Moderately differentiated;3=Poorly differentiated;4=Signet ring cell carcinoma)	Vascular invasion (1=no; 2=yes)	Nerve infiltration (1=no; 2=yes)	Tissue HER2 (1= positive; 2= negative; 3=unknown)	pTNM(1=Ⅰ; 2=Ⅱ; 3=Ⅲ; 4=Ⅳ)	Lauren (1=diffused; 2=intestinal; 3=mixed; 4=unknown)	Smoking history (1=no; 2=yes)	Drinking history (1=no; 2=yes)	Family tumor history (1=no; 2=yes)	Body Mass Index (kg/m2)	Loss to follow-up (1=yes; 2=no)	Survival status (0=live; 1=dead)	Overall survival (month)	Subtype
EG1	Gastric cancer	Train	0	38	1.18	7.67	1.88	15	4	3	1	2	2	4	1	1	1	1	17.06	1	0	3	SI
EG2	Gastric cancer	Train	1	56	1.33	5.41	0.787	25	3	3	1	1	2	1	2	2	2	1	23.72	0	0	64	SII
EG3	Gastric cancer	Train	0	35	2.15	21.7	0.718	25	2	3	2	2	2	3	1	1	1	1	17.07	1	0	23	SII
EG4	Gastric cancer	Train	0	75	2.42	12.53	8.64	45	3	3	2	2	2	3	3	1	1	1	23.74	0	1	21	SII
EG5	Gastric cancer	Train	0	44	1.19	7.79	1.32	35	3	3	1	2	2	3	1	1	1	1	21.68	0	0	48	SII
EG6	Gastric cancer	Train	0	51	1.51	93.63	0.925	60	3	3	1	2	3	3	3	1	1	2	19.57	0	0	61	SI
EG7	Gastric cancer	Train	0	54	1.18	8.08	0	60	3	4	1	1	2	1	1	1	1	1	19.65	0	0	61	SI
EG8	Gastric cancer	Test	1	72	5.38	62.91	10.38	40	2	3	1	1	2	2	3	2	1	1	20.44	0	0	60	SII
EG9	Gastric cancer	Train	0	62	3.15	11.48	1.05	25	3	3	2	1	2	1	2	1	1	2	21.34	0	0	60	SII
EG10	Gastric cancer	Train	0	56	0.784	20.42	0.2	60	2	3	1	2	2	3	2	1	1	1	17.96	0	0	59	SI
EG11	Gastric cancer	Train	1	56	2.09	13.51	1.08	45	1	3	2	2	3	3	3	1	1	2	19.84	0	0	57	SII
EG12	Gastric cancer	Train	0	40	0.766	8.49	2.45	15	2	3	1	1	2	1	2	1	1	1	19.4	0	0	60	SII
EG13	Gastric cancer	Train	1	51	3.43	6.86	2.84	30	3	3	2	2	3	3	1	1	1	1	18	0	1	18	SII
EG14	Gastric cancer	Train	0	37	1	38.87	3.18	40	3	3	2	2	2	3	1	1	1	1	21.45	0	0	60	SII
EG15	Gastric cancer	Train	1	78	0.981	9.13	1.12	80	3	3	1	2	2	2	3	1	1	1	19.47	0	1	47	SI
EG16	Gastric cancer	Train	0	36	0.914	20.96	0.914	38	2	3	1	2	2	3	1	1	1	1	17.91	0	1	17	SII
EG17	Gastric cancer	Train	1	45	5.98	7.79	0.765	40	3	3	1	2	2	2	3	2	1	1	22.6	0	0	59	SII
EG18	Gastric cancer	Train	1	65	0.842	12.46	3.49	55	2	3	1	2	2	2	1	1	1	1	24.61	0	0	58	SII
EG19	Gastric cancer	Train	1	68	14.01	15.3	3.91	55	3	3	1	2	2	2	3	2	2	2	21.23	0	0	58	SII
EG20	Gastric cancer	Train	1	57	2.96	4.61	9.21	50	3	3	1	2	2	3	1	1	2	1	22.39	0	0	58	SI
EG21	Gastric cancer	Train	1	81	2.38	50.39	1.18	50	3	2	2	1	3	3	2	2	1	1	17.69	0	1	28	SI
EG22	Gastric cancer	Train	0	34	2.19	21.92	0.537	20	1	3	2	2	2	3	1	1	1	1	19.23	0	0	58	SI
EG23	Gastric cancer	Train	0	37	1.17	18.81	1.37	18	2	3	1	1	2	1	1	1	1	1	19.23	0	0	57	SII
EG24	Gastric cancer	Test	1	52	1.74	0.721	1.72	15	1	2	1	1	2	1	2	1	1	1	26.3	0	0	56	SI
EG25	Gastric cancer	Train	1	49	14.44	1.07	1.24	30	3	3	2	1	2	2	1	1	1	1	29	0	0	57	SI
EG26	Gastric cancer	Train	1	62	5.86	8.7	8.17	15	2	3	2	1	2	3	3	1	1	1	19.98	0	0	57	SII
EG27	Gastric cancer	Train	1	28	0.746	3.26	0.839	25	3	3	2	2	2	2	3	1	1	1	18.17	0	0	55	SII
EG28	Gastric cancer	Train	1	54	2.83	12.19	1.77	12	3	3	1	2	2	2	1	1	1	1	18.92	0	0	55	SII
EG29	Gastric cancer	Train	1	63	2.59	10.15	2.47	10	2	3	1	1	2	1	1	2	2	1	23.18	0	0	56	SII
EG30	Gastric cancer	Train	1	72	4.35	1.35	8.37	50	3	3	1	2	2	2	3	1	1	1	24.61	0	1	30	SII
EG31	Gastric cancer	Train	0	53	1.23	8.42	1.14	25	2	3	2	2	1	3	3	1	1	1	18.13	0	0	55	SII
EG32	Gastric cancer	Train	1	42	0.474	7.2	1.41	10	2	3	1	2	2	2	1	1	1	1	24.38	0	0	55	SI
EG33	Gastric cancer	Train	1	46	1.37	9.65	2.27	50	3	3	1	1	2	2	2	1	1	1	20.72	0	0	51	SII
EG34	Gastric cancer	Train	0	70	3.13	3.57	1.03	65	2	3	2	2	2	4	2	1	1	1	21.78	0	1	17	SI
EG35	Gastric cancer	Train	1	69	4.12	101.4	1.54	45	2	3	2	2	2	2	2	2	2	2	24.77	0	0	54	SII
EG36	Gastric cancer	Train	1	43	2.56	21.91	0.95	75	3	3	1	1	2	1	1	2	2	1	22.99	0	0	55	SII
EG37	Gastric cancer	Train	0	68	3.81	27.65	1.58	40	3	3	2	2	2	3	3	1	1	1	23.31	0	0	54	SII
EG38	Gastric cancer	Train	1	65	2.94	8.58	104.8	90	2	3	2	2	1	3	1	2	1	1	18.29	0	0	54	SII
EG39	Gastric cancer	Train	0	51	0.759	8.53	1.17	30	2	3	2	2	2	3	3	1	1	1	26.1	0	1	38	SI
EG40	Gastric cancer	Train	1	36	2.12	2.93	0.858	13	3	3	1	2	2	2	1	1	1	1	26.88	0	0	54	SII
EG41	Gastric cancer	Test	1	28	0.885	5.03	1	45	3	3	2	2	2	3	1	1	1	1	22.231	0	1	33	SI
EG42	Gastric cancer	Train	0	35	1.44	17.31	1.53	50	3	3	1	2	2	3	1	1	1	1	16.94	0	0	53	SI
EG43	Gastric cancer	Test	1	48	0.875	9.41	2.06	12	2	3	1	1	2	4	1	1	1	1	20.72	0	0	54	SII
EG44	Gastric cancer	Train	0	58	0.315	7.16	0.979	50	3	3	1	2	2	3	1	1	1	1	20.96	0	0	53	SI
EG45	Gastric cancer	Train	1	37	1.49	11.04	1.02	15	2	3	1	1	1	1	1	1	1	1	22.86	0	0	50	SII
EG46	Gastric cancer	Train	0	69	3.08	11.38	0.954	30	2	3	1	1	2	1	3	1	1	1	24.46	0	0	53	SII
EG47	Gastric cancer	Train	0	64	0.678	6.14	2.66	30	2	4	1	1	2	1	1	1	1	2	19.31	0	0	53	SII
EG48	Gastric cancer	Test	1	75	3.05	21.27	148	60	3	3	2	2	2	4	1	1	1	1	17.53	0	1	7	SI
EG49	Gastric cancer	Train	0	53	1.81	14.09	7.7	25	1	3	2	2	2	3	3	1	1	2	26.44	0	1	14	SI
EG50	Gastric cancer	Train	0	39	0.708	17.18	5.01	15	2	3	1	2	2	3	1	1	1	1	21.45	0	0	49	SI
EG51	Gastric cancer	Train	0	66	2.41	12.01	6.52	80	3	3	2	2	2	4	3	1	1	1	22.83	0	1	13	SI
EG52	Gastric cancer	Train	1	44	1.16	8.53	2.59	30	2	3	2	2	3	2	1	2	2	1	27.55	0	0	49	SII
EG53	Gastric cancer	Test	1	67	6.5	21.17	0.879	25	2	3	2	2	2	2	3	1	1	2	24.34	0	0	52	SII
EG54	Gastric cancer	Train	1	42	3.28	26.06	0.842	18	2	3	1	1	2	1	1	2	2	1	19.84	0	0	49	SI
EG55	Gastric cancer	Train	1	33	1.37	11.52	0.929	15	2	2	1	1	3	1	2	1	1	2	19.27	0	0	49	SII
EG56	Gastric cancer	Train	1	59	3.08	8.84	1.24	15	2	3	1	2	2	3	1	2	1	1	23.31	0	0	52	SI
EG57	Gastric cancer	Train	1	51	2.02	0.744	2.61	23	3	3	1	1	2	1	1	1	1	2	22.27	1	0	42	SII
EG58	Gastric cancer	Train	1	65	3.82	5.6	5.85	38	3	3	2	2	1	2	3	2	2	1	19.1	0	0	51	SII
EG59	Gastric cancer	Train	1	38	1.43	3.94	0.763	40	3	3	1	1	2	1	3	2	2	1	23.12	0	0	51	SI
EG60	Gastric cancer	Test	0	40	0.717	27.64	1.8	20	2	3	2	2	2	3	1	1	1	1	17.42	0	0	20	SI
EG61	Gastric cancer	Train	1	56	1.3	17.41	1.28	40	3	3	2	1	2	3	3	1	1	1	19.53	0	0	50	SI
EG62	Gastric cancer	Test	0	55	1.37	20.13	1.57	50	2	3	2	1	1	3	2	1	1	1	20.89	0	1	16	SII
EG63	Gastric cancer	Train	1	47	1.79	3.2	0.912	15	2	2	1	1	2	1	2	1	1	1	23.45	0	0	49	SII
EG64	Gastric cancer	Train	1	41	2.56	17.56	0.565	40	3	3	1	2	2	1	1	1	1	1	24.56	0	0	48	SII
EG65	Gastric cancer	Test	1	44	1.86	25.43	0.731	15	3	3	1	2	2	2	1	2	1	2	19.83	0	0	47	SII
EG66	Gastric cancer	Train	1	59	1.33	0.665	0.971	25	3	3	1	1	2	1	2	1	1	1	22.27	0	0	49	SI
EG67	Gastric cancer	Train	1	59	11.26	97.82	2.68	30	3	3	2	1	1	2	2	2	1	1	18.59	0	0	50	SII
EG68	Gastric cancer	Train	1	36	1.89	3.46	0.73	20	2	3	1	1	2	1	1	1	1	1	22.72	0	0	45	SII
EG69	Gastric cancer	Train	0	46	0.2	5.34	1.37	35	2	3	1	2	2	3	1	1	1	1	23.62	0	1	3	SII
EG70	Gastric cancer	Train	1	59	1.49	5.42	1.11	15	3	3	1	1	2	1	2	1	1	1	19.81	0	0	47	SII
EG71	Gastric cancer	Train	1	54	0.8	5.88	1.39	50	2	3	1	2	2	3	1	1	2	1	21.97	0	1	14	SI
EG72	Gastric cancer	Test	1	49	1.19	8.82	1.71	40	3	3	1	1	2	2	4	1	1	1	21.77	0	0	46	SII
EG73	Gastric cancer	Train	0	36	0.837	9.99	2.33	25	3	3	2	2	2	1	1	1	1	1	20.5	0	0	45	SII
EG74	Gastric cancer	Train	0	61	0.616	11.56	1.55	15	2	3	1	1	2	1	1	2	2	1	23.53	0	0	48	SII
EG75	Gastric cancer	Train	0	48	0.421	6.19	1.75	70	2	3	2	2	2	3	1	1	1	1	20.72	0	1	5	SI
EG76	Gastric cancer	Train	1	60	6.04	0.778	1.74	15	3	3	1	1	2	1	3	2	2	1	18.82	0	0	46	SII
EG77	Gastric cancer	Train	0	54	2.92	17.31	1.23	20	2	3	1	2	2	1	1	1	1	1	20.87	0	0	48	SII
EG78	Gastric cancer	Train	0	72	2.54	7.55	3.19	53	3	3	2	1	2	3	1	1	1	1	20.43	1	0	37	SII
EG79	Gastric cancer	Train	0	54	0.66	8.3	1.03	30	3	3	2	2	2	3	1	1	1	1	26.67	0	0	48	SI
EG80	Gastric cancer	Train	1	77	1.51	7.8	0.941	30	2	3	2	1	2	2	2	2	2	1	23.71	0	0	48	SII
EG81	Gastric cancer	Train	1	31	2.39	0.6	1.3	unknown	2	3	1	1	3	1	4	2	1	1	19.18	0	0	48	SII
EG82	Gastric cancer	Test	0	56	1.87	15.45	3.77	28	3	3	1	1	2	2	1	1	1	1	21.36	1	0	36	SII
EG83	Gastric cancer	Train	0	43	1.17	0.915	1.46	15	2	3	1	2	2	3	1	1	1	2	22.23	0	1	17	SII
EG84	Gastric cancer	Train	0	53	0.845	4.81	1.66	25	2	3	1	1	2	1	1	1	1	1	22.07	1	0	9	SII
EG85	Gastric cancer	Train	1	37	3.05	14.3	1.22	20	3	3	2	2	2	3	3	2	1	1	20.76	1	0	2	SI
EG86	Gastric cancer	Train	0	50	0.461	8.82	30.83	38	2	3	1	2	2	3	1	1	1	1	24.44	0	0	48	SII
EG87	Gastric cancer	Train	0	58	4.17	0.698	1.41	28	3	2	1	1	2	1	2	1	1	1	28.52	1	0	17	SI
EG88	Gastric cancer	Test	0	52	1.39	7.86	24.02	30	3	3	1	1	2	1	1	1	1	1	26.16	0	0	45	SII
EG89	Gastric cancer	Train	1	65	4.07	4.03	8.78	23	4	3	1	1	2	1	1	2	1	1	21.7181	0	0	46	SII
EG90	Gastric cancer	Train	1	42	1.71	5.22	0.717	20	2	3	2	2	2	1	3	2	2	1	19.72	0	0	46	SII
EG91	Gastric cancer	Test	1	57	1.96	0.748	12.7	45	2	3	1	1	3	1	3	1	1	1	19.53	0	0	46	SII
EG92	Gastric cancer	Test	0	55	7.18	2.92	1.29	45	4	3	2	2	2	3	3	1	1	1	20.72	0	0	46	SII
EG93	Gastric cancer	Train	1	67	4.01	280.9	11.31	65	3	3	2	2	2	3	3	2	2	1	20.9	0	1	9	SI
EG94	Gastric cancer	Train	1	55	2.24	7.51	8.04	30	2	3	2	2	2	3	2	1	2	1	23.44	1	0	31	SII
EG95	Gastric cancer	Test	0	70	1.02	8.36	11.47	23	3	3	2	1	2	1	3	1	1	1	22.83	1	0	3	SII
EG96	Gastric cancer	Train	1	57	4.97	742	0.847	22	3	2	1	1	2	1	2	2	2	1	20.55	0	0	45	SII
EG97	Gastric cancer	Test	1	42	3.21	8.58	0.445	38	4	3	1	1	3	1	2	1	1	2	22.84	0	0	45	SII
EG98	Gastric cancer	Test	1	60	4.51	25.8	0.952	22	3	3	2	2	2	2	3	2	2	1	22.15	1	0	1	SII
EG99	Gastric cancer	Train	0	67	2.72	8.07	1.55	19	3	3	1	1	2	2	2	1	1	1	24	0	0	42	SII
EG100	Gastric cancer	Train	0	69	2.96	8.62	3.1	50	3	3	2	2	3	3	3	1	1	1	22.35	0	1	36	SI
EG101	Gastric cancer	Train	0	69	2.99	19.45	0.926	10	2	2	2	1	3	1	2	1	1	2	23.34	0	0	44	SII
EG102	Gastric cancer	Train	0	50	1.86	27.93	2.13	50	2	3	2	2	2	3	1	1	1	2	19.14	1	0	36	SI
EG103	Gastric cancer	Train	1	48	1.29	5.36	0.999	20	2	3	2	1	2	1	3	2	1	1	25.26	0	0	40	SI
EG104	Gastric cancer	Train	0	35	4.04	1.37	1.34	20	2	3	2	2	2	2	1	1	1	2	20.43	0	1	18	SII
EG105	Gastric cancer	Train	0	60	4.66	34.42	1.75	20	2	3	2	2	2	2	1	1	1	1	22.04	0	1	22	SII
EG106	Gastric cancer	Train	0	66	0.844	16.31	2.71	60	2	3	2	2	2	3	3	1	1	1	19.92	0	1	13	SI
EG107	Gastric cancer	Train	0	60	2.4	21.86	10.83	30	2	3	1	2	2	3	2	1	1	2	24.03	0	0	42	SII
EG108	Gastric cancer	Train	1	52	1.74	8.89	5.34	40	2	3	2	2	2	3	2	2	1	1	25.39	0	1	15	SII
EG109	Gastric cancer	Train	1	64.1616	20.6	13.4	1.5	40	3	2	1	1	2	3	2	1	1	1	21.4533	0	0	21	SI
EG110	Gastric cancer	Train	1	24.5836	1.17	6.35	1.18	40	3	3	2	2	3	3	3	2	2	1	19.487	0	0	22	SII
EG111	Gastric cancer	Train	0	53.5945	2.75	18.93	1.08	35	2	3	2	2	2	3	1	1	1	1	21.7778	0	0	33	SI
EG112	Gastric cancer	Train	1	32.6932	1.28	0.708	1.85	32	2	3	1	1	2	1	3	1	1	1	27.0416	0	0	30	SII
EG113	Gastric cancer	Train	1	68.2767	2.04	6.63	1.59	60	1	2	1	2	2	2	2	1	1	1	17.7154	0	0	29	SII
EG114	Gastric cancer	Train	1	55.0658	1.26	5.18	0.934	100	2	3	2	2	2	3	3	2	2	1	24.3827	0	0	26	SII
EG115	Gastric cancer	Train	0	69.8356	1.4	2488	1.26	45	2	3	2	2	2	4	2	2	2	2	20.83	0	1	12	SI
EG116	Gastric cancer	Test	0	42.2822	0.834	1.21	2.63	50	3	2	1	1	2	3	1	1	1	1	19.052	0	0	33	SII
EG117	Gastric cancer	Train	1	41.5973	2.4	4.36	0.91	25	3	3	1	2	2	3	3	2	2	1	23.3234	0	0	33	SII
EG118	Gastric cancer	Train	1	58.6767	1.87	70.33	2.15	30	3	3	1	1	2	4	1	2	2	1	21.6041	0	1	14	SI
EG119	Gastric cancer	Train	0	56.9014	5.97	20.3	0.781	28	3	3	1	2	2	2	1	1	1	1	24	0	0	33	SI
EG120	Gastric cancer	Train	1	75.1726	8.53	7.73	1.07	70	2	2	1	1	1	2	2	2	1	2	17.4747	0	0	33	SII
EG121	Gastric cancer	Train	1	53.7589	2.02	15.74	0.538	55	1	2	1	1	2	1	2	1	1	1	22.3214	0	0	28	SI
EG122	Gastric cancer	Train	1	62.6767	8.08	6.82	9.21	50	3	3	1	1	1	3	2	1	1	1	25.2363	0	0	32	SI
EG123	Gastric cancer	Test	0	52.3945	2.46	17.52	1.52	15	2	3	1	1	2	2	1	1	1	1	15.625	0	1	29	SII
EG124	Gastric cancer	Train	0	68.3836	0.96	12.12	1.66	30	3	3	1	2	2	3	1	1	1	1	24.8358	0	0	31	SII
EG125	Gastric cancer	Train	0	50.411	1.02	9.17	2.53	4	2	3	1	1	2	1	3	1	1	1	19.8413	0	0	31	SII
EG126	Gastric cancer	Train	0	62.8712	0.814	19.15	0.972	11	3	2	1	1	2	1	2	1	1	2	19.4674	0	0	26	SII
EG127	Gastric cancer	Train	1	49.0219	2.33	5.08	0	35	4	3	1	2	2	2	3	2	1	1	25.1486	0	0	26	SII
EG128	Gastric cancer	Train	1	65.9123	3.99	25.13	0	40	3	2	1	2	3	1	2	2	1	1	18.7305	0	0	25	SI
EG129	Gastric cancer	Train	1	44.4082	1.668	7.04	0	15	3	3	1	1	2	1	3	2	1	1	20.4152	0	0	27	SII
EG130	Gastric cancer	Train	0	36.8137	1.59	10.6	1.5	35	3	3	1	1	1	1	3	1	1	2	20.7008	0	0	25	SI
EG131	Gastric cancer	Test	0	35.8055	0.836	5.95	6.66	15	4	3	1	1	1	1	1	1	1	1	21.9076	0	0	30	SII
EG132	Gastric cancer	Train	0	61.6	1.22	21.13	5.03	15	2	2	1	1	1	1	2	1	1	1	15.427	0	0	30	SII
EG133	Gastric cancer	Train	1	56.674	0.658	2	1.5	50	3	3	2	2	2	3	3	1	1	1	20.7612	0	0	29	SII
EG134	Gastric cancer	Train	0	56.8164	1.46	7.03	1.45	22	3	3	1	1	2	1	2	1	1	1	25.7778	0	0	27	SII
EG135	Gastric cancer	Test	0	51.589	2.15	23.73	0.795	10	2	3	1	1	2	1	3	1	1	2	19.2837	0	0	34	SI
EG136	Gastric cancer	Train	1	76.9726	15.57	0.6	17.52	53	1	3	2	2	2	3	3	2	1	1	21.6713	0	1	9	SI
EG137	Gastric cancer	Train	1	57.9836	1.15	23.51	7.57	18	1	3	2	2	2	3	2	1	1	1	21.551	0	0	27	SI
EG138	Gastric cancer	Train	0	58.8055	3.03	17.15	1.25	25	2	3	2	2	2	3	1	1	1	1	22.2048	1	0	4	SII
EG139	Gastric cancer	Train	0	64.7178	1.03	7.33	1.78	25	2	3	2	2	2	3	1	1	1	1	24.0346	0	0	29	SII
EG140	Gastric cancer	Train	0	45.3616	1.47	7.53	1.23	20	2	3	1	2	2	3	3	1	1	1	18.3594	0	0	29	SII
EG141	Gastric cancer	Train	1	56.7945	1.97	4.54	1.78	40	3	3	2	2	2	3	3	2	2	1	19.2526	0	0	31	SI
EG142	Gastric cancer	Test	1	59.9753	2.21	11.35	1.42	15	1	3	1	2	2	2	3	2	1	1	23.0469	0	0	27	SII
EG143	Gastric cancer	Train	0	57.2329	1.8	12.65	0.951	70	3	3	2	2	2	3	2	1	1	1	21.6441	0	0	31	SI
EG144	Gastric cancer	Train	0	50.7123	3.3	102.7	1500	90	2	3	2	2	2	3	1	1	1	1	22.3081	0	0	30	SII
EG145	Gastric cancer	Test	0	34.9863	0.711	3.99	1.67	50	4	3	2	2	2	3	1	1	1	1	21.5139	0	0	29	SI
EG146	Gastric cancer	Test	1	57.5753	2.38	9.7	1.04	25	2	3	1	1	2	1	3	1	1	2	23.3887	0	0	25	SII
EG147	Gastric cancer	Train	0	21.1452	0.906	8.04	1.5	23	3	3	1	1	2	1	1	1	1	1	21.1938	0	0	19	SII
EG148	Gastric cancer	Train	0	26.8137	1.66	40	4.44	22	2	3	2	2	2	4	3	1	1	1	22.2222	0	0	23	SII
EG149	Gastric cancer	Train	0	39.611	0.468	2	3.93	120	2	3	2	2	2	3	1	1	1	1	20.635	0	0	27	SII
EG150	Gastric cancer	Test	0	40.6548	0.878	9.34	1.5	20	2	3	1	1	2	1	3	1	1	1	19.8178	0	0	28	SII
EG151	Gastric cancer	Train	1	78	1.82	6.28	1.32	45	3	3	2	2	2	4	3	1	1	1	15.63	0	1	13	SI
EG152	Gastric cancer	Train	0	58.1781	1.27	9.82	0	35	3	3	1	2	2	3	1	1	2	1	24.6094	0	1	23	SII
EG153	Gastric cancer	Train	0	36.4055	0.976	7.21	1.37	45	3	3	2	2	2	2	3	1	1	1	22.4609	0	0	34	SII
EG154	Gastric cancer	Train	0	59.074	0.763	12.08	0	50	3	3	1	2	2	2	3	1	2	1	17.8257	1	0	13	SI
EG155	Gastric cancer	Train	1	53.2767	1.61	9.95	6.71	35	4	3	2	2	2	3	3	1	1	1	23.1405	0	0	35	SII
EG156	Gastric cancer	Test	0	55.6219	0.987	31.46	9.07	20	2	3	2	2	2	1	3	1	1	1	24.4444	0	0	37	SII
EG157	Gastric cancer	Train	1	52.811	2.04	11.7	0.49	40	4	3	1	1	3	1	3	2	1	1	26.6436	0	0	37	SII
EG158	Gastric cancer	Train	1	62.5945	1.09	14.98	0.905	45	3	2	1	2	2	3	2	1	1	1	21.3039	0	0	32	SII
EG159	Gastric cancer	Test	0	44.0904	1.26	11.48	1.36	40	2	3	1	1	2	1	3	1	1	1	20.0877	0	0	36	SI
EG160	Gastric cancer	Train	0	34.8932	0.526	9.55	1.05	50	3	3	1	2	2	4	1	1	1	1	18.2899	0	1	4	SI
EG161	Gastric cancer	Train	0	35.5863	1.22	8.69	0.765	30	2	3	1	2	2	3	1	1	1	1	25.6369	0	0	34	SII
EG162	Gastric cancer	Train	1	48.3397	1.31	180.6	13.22	20	2	3	2	2	2	3	1	2	1	1	23.1084	0	1	1	SI
EG163	Gastric cancer	Train	0	43.8493	0.629	4.61	0.917	20	2	3	1	1	2	1	1	1	1	1	20.3125	0	0	35	SII
EG164	Gastric cancer	Train	1	59.8603	1.87	8.4	0.582	35	4	2	2	1	2	3	2	2	2	1	21.8314	0	0	35	SII
EG165	Gastric cancer	Test	1	51.7452	80.56	151.4	1.09	100	3	3	2	2	2	3	3	2	1	1	18.6851	0	0	36	SI
EG166	Gastric cancer	Train	1	67.1205	0.692	2.41	1.02	30	3	2	1	1	2	1	2	1	1	1	20.0417	0	0	34	SI
EG167	Gastric cancer	Train	1	55	1.98	9.02	2.58	55	3	3	1	1	2	1	3	2	1	1	19.53	0	0	37	SII
EG168	Gastric cancer	Train	0	41.811	0.857	17.37	0.802	60	3	3	2	2	2	3	1	1	1	2	21.5019	0	0	31	SII
EG169	Gastric cancer	Train	1	60.2	4.23	16.14	0.921	30	4	3	2	2	2	2	3	1	2	2	27.0641	0	0	35	SII
EG170	Gastric cancer	Train	0	53.9671	0	3.09	2.68	12	2	3	1	2	2	2	1	1	1	1	21.2306	0	0	36	SII
EG171	Gastric cancer	Train	1	58.9699	0.918	4.67	10.23	70	4	2	1	1	1	1	2	2	2	1	24.623	0	0	37	SII
EG172	Gastric cancer	Train	0	43.5699	1.62	13.03	0.94	50	2	3	2	2	2	3	1	1	1	1	20.5457	0	0	33	SII
EG173	Gastric cancer	Train	0	57.6986	1.23	10.95	0.764	45	4	3	2	2	2	3	2	1	2	1	26.8407	0	0	34	SI
EG174	Gastric cancer	Train	1	34.7562	1.54	5.73	1.62	35	4	3	1	1	2	3	3	1	1	1	24.2215	0	0	35	SII
EG175	Gastric cancer	Train	1	49.7452	1.49	9.02	2.05	70	3	3	1	1	2	1	1	1	1	1	18.8707	0	0	37	SII
EG176	Gastric cancer	Train	0	34.8055	0.861	18.3	1.9	8	2	3	2	2	2	3	3	1	1	1	17.0874	0	0	35	SI
EG177	Gastric cancer	Train	0	56	1.77	8.54	32.15	40	2	3	2	2	3	3	1	1	1	1	23.61	0	1	17	SI
EG178	Gastric cancer	Test	0	66.9425	1.29	22.74	1.67	50	4	2	2	1	2	2	2	1	1	1	23.7253	0	0	35	SI
EG179	Gastric cancer	Train	0	40.8438	0.538	541.5	29.03	75	2	3	2	2	1	4	4	1	1	1	22.6562	0	1	4	SI
EG180	Gastric cancer	Train	0	47.2986	1.75	8.4	2.33	20	2	3	1	1	2	1	3	1	1	2	24.2188	0	0	37	SII
EG181	Gastric cancer	Train	0	45.1726	0.545	1.73	6.83	50	3	3	1	2	2	3	1	1	2	1	25.4325	0	0	33	SII
EG182	Gastric cancer	Train	1	46.1507	3.04	6.48	16.22	50	3	2	1	2	2	4	2	2	2	2	20.4152	1	0	11	SII
EG183	Gastric cancer	Train	1	66.926	4.22	71.71	2.99	42	1	3	2	2	2	3	2	2	1	1	17.3611	0	0	35	SII
EG184	Gastric cancer	Train	0	68.7589	4.97	88.78	30.66	40	3	3	2	2	2	4	3	1	1	1	19.9792	0	1	13	SI
EG185	Gastric cancer	Train	0	27.6849	0.53	8.25	0.778	35	2	3	2	2	2	4	1	1	1	1	24.0346	0	1	24	SI
EG186	Gastric cancer	Train	1	65.3315	3.5	118.5	0.881	60	2	3	2	2	2	3	1	1	1	1	23.0546	0	0	37	SI
EG187	Gastric cancer	Test	0	47.3973	1.07	10.3	1.5	20	2	3	2	2	2	3	1	1	1	1	21.5019	0	0	27	SI
EG188	Gastric cancer	Train	1	59.8685	2.51	6.29	1.5	20	3	2	1	1	2	1	2	2	2	1	23.0469	0	0	28	SII
EG189	Gastric cancer	Train	0	54.2877	1.15	36	3.43	35	4	3	2	1	2	3	1	1	1	1	19.433	0	1	11	SII
EG190	Gastric cancer	Test	0	47.5945	2.09	24.7	2.22	20	2	3	1	2	2	2	1	2	1	1	24.8833	0	0	22	SII
EG191	Gastric cancer	Train	0	27.7288	2.42	2	1.5	30	2	2	2	2	2	2	3	1	1	1	16.1354	1	0	7	SII
EG192	Gastric cancer	Train	1	49.937	1.67	12.8	1.5	30	3	3	1	2	2	3	3	1	1	1	22.6536	0	0	22	SI
EG193	Gastric cancer	Train	0	59.6055	1.34	8.19	6.05	30	3	2	1	1	2	1	2	1	1	1	24.6548	0	0	21	SII
EG194	Gastric cancer	Train	0	49.0521	2	24.3	1.5	25	2	3	2	1	2	2	2	1	1	1	21.2084	0	0	21	SI
EG195	Gastric cancer	Train	0	58.0274	0.949	5.02	1.5	20	2	3	1	1	2	1	2	1	1	1	20.8209	0	0	20	SII
EG196	Gastric cancer	Train	0	70.9205	2.03	13.9	1.5	40	4	3	1	1	2	1	4	1	1	1	24.4444	0	0	24	SI
EG197	Gastric cancer	Train	0	56.7315	1.38	7.6	4.66	65	2	3	1	2	2	3	1	1	1	1	21.6413	0	1	13	SII
EG198	Gastric cancer	Train	0	49.5945	1.32	11.7	2.11	70	2	3	1	2	2	3	1	1	1	1	18.3594	0	0	23	SI
EG199	Gastric cancer	Train	0	45.4712	2.31	11.1	1.55	22	3	3	1	1	2	1	1	1	1	1	20.1956	0	0	20	SII
EG200	Gastric cancer	Train	0	49.9233	1.89	21.4	1.62	18	2	3	1	1	2	1	3	1	1	1	19.607	0	0	21	SII
EG201	Gastric cancer	Train	1	55.2027	2.93	9.04	1.5	10	2	3	2	1	2	2	1	1	1	1	20.8938	0	0	24	SI
EG202	Gastric cancer	Test	1	72.0767	3.46	24.5	1.77	70	1	3	2	2	2	3	1	1	1	1	25.5184	0	1	19	SII
EG203	Gastric cancer	Train	1	46.6438	4.32	85.1	2.94	55	3	3	1	2	2	3	1	1	1	1	19.1001	0	0	23	SI
EG204	Gastric cancer	Train	1	50.3397	12.6	11.5	1.5	25	4	3	2	2	2	3	2	2	1	1	28.3737	0	0	23	SII
EG205	Gastric cancer	Train	0	55.9671	0.609	10	1.5	35	3	3	1	1	2	1	1	1	1	1	22.6562	0	0	19	SII
EG206	Gastric cancer	Train	0	46.2274	1.32	4.52	37.2	25	3	3	1	1	2	1	3	1	1	1	27.5556	0	0	22	SII
EG207	Gastric cancer	Train	0	49	0.832	5.03	1.23	30	2	3	2	2	2	3	1	1	1	1	22.48	0	0	64	SII
EG208	Gastric cancer	Train	1	42	2.17	6.3	9.87	80	2	3	1	1	2	1	1	2	1	1	25.56	0	0	64	SII
EG209	Gastric cancer	Train	1	68	6.04	3.93	73.2	55	1	3	2	2	2	4	2	1	1	1	23.03	0	1	5	SII
EG210	Gastric cancer	Train	0	71	1.3	8.95	4.83	25	3	3	1	2	2	3	3	1	1	1	23.22	1	0	54	SII
EG211	Gastric cancer	Train	1	55	3.22	19.78	1.87	30	3	2	1	1	2	1	2	2	2	2	24.51	0	0	63	SI
EG212	Gastric cancer	Train	0	34	1.32	20.47	0.812	16	3	3	1	2	2	3	3	1	1	1	20.43	0	0	62	SII
EG213	Gastric cancer	Train	0	43	3.79	33.34	1.57	35	2	3	2	2	2	3	1	1	1	2	21.67	1	0	55	SI
EG214	Gastric cancer	Train	0	46	1.14	1.38	1.83	30	2	3	2	2	2	3	3	1	1	1	18.16	0	1	52	SI
EG215	Gastric cancer	Train	0	35	0.575	4.39	0.766	25	2	3	1	1	2	1	1	1	1	2	20.31	0	0	62	SII
EG216	Gastric cancer	Test	1	48	2.25	4.9	0.581	35	3	3	1	1	2	1	3	2	1	1	26.77	0	0	62	SI
EG217	Gastric cancer	Test	1	61	3.8	9.73	0.864	32	3	3	1	2	2	3	3	1	1	1	19.22	0	1	17	SI
EG218	Gastric cancer	Train	1	43	1.96	1295	1.2	90	3	3	2	2	2	4	3	1	1	1	19.94	0	1	4	SI
EG219	Gastric cancer	Train	1	48	1.12	7.01	0.827	30	2	3	1	1	2	3	2	1	1	1	20.07	0	0	60	SI
EG220	Gastric cancer	Train	1	54	4.19	7.66	12.54	30	3	3	2	2	2	2	2	2	2	1	22.86	0	0	60	SII
EG221	Gastric cancer	Train	0	67	2.07	1.11	10.28	40	3	2	2	2	2	3	2	1	1	1	25.39	0	0	41	SII
EG222	Gastric cancer	Train	1	64	191.6	14.26	7.53	70	3	3	2	1	1	3	2	1	1	1	18.36	0	1	28	SI
EG223	Gastric cancer	Train	1	77	2.73	13.02	3.7	55	2	3	2	2	2	3	1	1	1	1	19.49	0	1	7	SI
EG224	Gastric cancer	Test	1	61	2.22	288.3	4.98	60	1	3	2	2	2	3	2	2	2	1	26.4	0	1	16	SII
EG225	Gastric cancer	Train	1	41	20.41	4.39	1.57	30	4	3	1	2	2	3	1	1	1	1	20.94	0	1	38	SI
EG226	Gastric cancer	Train	0	46	1.04	6.75	5.1	30	2	3	1	1	2	1	1	1	1	1	23.28	1	0	24	SII
EG227	Gastric cancer	Train	0	27	1.26	7.67	1.18	15	4	3	1	1	2	1	1	1	1	1	19.38	0	0	41	SII
EG228	Gastric cancer	Train	1	50	2.84	6.7	1.24	45	4	3	2	2	2	4	3	1	1	1	18.36	0	1	4	SI
EG229	Gastric cancer	Train	1	62.6521	3.92	12.67	1.29	52	3	3	1	2	2	2	1	1	1	1	29.3848	0	0	40	SI
EG230	Gastric cancer	Train	1	41.3068	2.56	9.59	2.76	45	3	3	2	2	2	3	3	2	2	1	20.7612	0	1	28	SI
EG231	Gastric cancer	Train	1	31.2027	1.83	16.45	11.79	15	3	3	1	1	3	2	1	1	1	1	24.2424	0	0	37	SI
EG232	Gastric cancer	Train	0	38.5589	1.12	9.94	0.996	45	2	3	2	2	2	2	1	1	1	1	19.5312	0	1	30	SI
EG233	Gastric cancer	Train	0	36.863	2.64	2.84	13.6	70	1	3	1	2	2	4	1	1	1	1	17.5981	0	1	12	SI
EG234	Gastric cancer	Test	1	54	1.7	68.6	3.89	35	3	3	2	2	2	3	3	1	1	2	24.34	0	0	38	SI
EG235	Gastric cancer	Train	0	63.0904	0.536	7.26	2.83	55	2	3	2	2	2	3	2	1	1	1	17.6693	0	1	2	SI
EG236	Gastric cancer	Train	1	46.2466	1.74	6.76	1.43	25	4	3	2	2	3	3	3	1	1	1	24.4898	0	0	40	SI
EG237	Gastric cancer	Train	0	57.8849	1.96	7.2	1.27	40	4	3	1	1	2	1	1	1	1	1	15.5709	1	0	11	SI
EG238	Gastric cancer	Train	1	53.3315	2.57	21.08	1.64	80	3	2	1	1	2	1	2	1	2	1	24.0238	0	0	39	SI
EG239	Gastric cancer	Train	0	72	19.17	68.69	14.5	25	2	3	2	2	1	3	1	1	1	1	24.03	0	1	16	SII
EG240	Gastric cancer	Train	0	43	1.46	39.66	18.75	75	2	3	2	2	2	3	1	1	2	2	22.27	0	1	39	SI
EG241	Gastric cancer	Train	1	42.4904	1.1	9.61	1.16	74	2	3	2	2	2	2	1	1	1	1	24.6094	1	0	9	SI
EG242	Gastric cancer	Train	0	64	0.395	0.6	23.52	26	3	3	2	2	2	3	1	1	1	1	20.31	0	0	38	SII
EG243	Gastric cancer	Train	1	48.4164	2.77	27.3	1.96	30	4	3	2	2	2	1	3	1	1	1	23.5078	0	0	35	SII
EG244	Gastric cancer	Train	1	68	5.03	17.52	0	20	3	3	1	2	2	3	3	2	1	1	19.23	0	0	37	SI
EG245	Gastric cancer	Train	1	61.2822	0.679	4.19	1.37	70	3	3	2	1	2	3	2	1	2	2	24.281	0	0	33	SI
EG246	Gastric cancer	Train	1	57.6027	1.85	6.73	0.587	4	5	3	3	3	1	4	3	2	1	2	17.7154	0	1	0	SII
EG247	Gastric cancer	Test	1	51.4164	5.58	14.5	4.07	12	1	1	3	3	1	1	4	2	2	1	24.4261	0	0	30	SII
EG248	Gastric cancer	Train	0	46.7315	2.6	10.5	6.28	50	2	3	2	2	2	3	3	1	1	1	17.3	1	0	5	SII
EG249	Gastric cancer	Train	1	60.2822	2.5	2	1.72	10	1	1	1	1	2	1	2	1	1	1	23.1405	0	0	22	SII
EG250	Gastric cancer	Train	0	77.3123	0.9	5.29	2.91	20	3	3	1	1	2	1	1	1	1	2	29.9688	1	0	4	SII
EG251	Gastric cancer	Train	1	45.1589	1.91	2	13	15	3	2	1	2	2	2	1	2	2	1	29.3031	0	0	19	SII
EG252	Gastric cancer	Train	1	68.674	3.47	3.81	1.5	50	4	3	2	2	2	3	1	1	1	1	20.9573	1	0	10	SII
EG253	Gastric cancer	Train	0	39.3836	1.05	11.8	1.58	25	2	3	1	2	2	3	1	1	1	1	17.4818	0	0	22	SI
EG254	Gastric cancer	Train	1	49.6658	0.86	3.6	12.8	65	4	2	2	2	2	3	2	1	1	1	20.0796	0	0	22	SI
EG255	Gastric cancer	Train	0	25.7918	0.95	7.07	0	25	3	3	1	2	3	3	1	1	1	2	26.8136	0	0	19	SII
EG256	Gastric cancer	Train	0	39.6904	1.91	2	1.5	30	2	3	1	2	2	3	1	1	1	1	22.4323	0	0	17	SII
EG257	Gastric cancer	Test	1	53.8986	2.68	6.87	1.5	22	3	3	2	2	2	3	1	2	1	1	22.6235	0	0	22	SII
EG258	Gastric cancer	Train	1	34.8329	0.66	5.2	1.5	24	2	3	1	1	2	1	1	1	1	2	31.1346	0	0	18	SII
EG259	Gastric cancer	Train	0	33.8575	0.74	5.92	1.5	20	2	3	1	1	2	1	1	1	1	2	19.313	0	0	19	SI
EG260	Gastric cancer	Test	0	65.6904	1.66	8.08	1.5	25	4	3	1	1	2	2	1	1	1	1	23.7954	0	0	18	SII
EG261	Gastric cancer	Train	1	60.3397	2.48	10.7	1.5	10	3	3	1	1	2	1	2	1	2	1	22.7839	0	0	20	SII
EG262	Gastric cancer	Train	0	56.1479	0.59	4.9	1.5	20	3	2	1	1	2	1	3	1	1	1	20.5761	0	0	20	SII
EG263	Gastric cancer	Train	1	30.6685	2.7	2	10.3	20	2	3	1	2	2	4	1	1	1	1	20.1956	0	0	19	SI
EG264	Gastric cancer	Train	0	54.1918	1.19	4.63	1.5	75	3	3	1	1	2	1	1	1	1	1	19.0718	0	0	14	SI
EG265	Gastric cancer	Train	1	48.7205	2.91	7.61	1.5	20	4	3	1	1	2	1	3	2	1	1	23.7228	0	0	18	SII
EG266	Gastric cancer	Train	1	54.0082	2.29	28.6	5.66	10	2	2	1	1	2	1	2	2	2	2	26.8544	0	0	17	SII
EH1	Healthy donor	Train	1	51.7178	4	15.2	1.5
EH2	Healthy donor	Train	0	69.1616	3.12	10.7	2.28
EH3	Healthy donor	Train	0	43.5014	1.28	5.12	2.71
EH4	Healthy donor	Train	0	55.1781	2.27	8.93	1.96
EH5	Healthy donor	Test	1	33.0822	1.65	10.5	1.5
EH6	Healthy donor	Train	0	57.9014	1.95	1.36	1.5
EH7	Healthy donor	Train	0	59.0384	1.17	4.73	2.15
EH8	Healthy donor	Train	0	76.9342	5.68	14.2	2.89
EH9	Healthy donor	Train	0	30.2959	0.701	6.24	1.5
EH10	Healthy donor	Test	0	57.8521	0.882	6.25	1.5
EH11	Healthy donor	Train	1	76.1726	1.93	12.4	1.5
EH12	Healthy donor	Train	1	46.9068	0.859	5.58	3.25
EH13	Healthy donor	Train	0	44.2685	1.24	9.81	1.5
EH14	Healthy donor	Test	0	50.2384	1.24	7.41	1.53
EH15	Healthy donor	Train	0	63.4466	2.46	6.86	1.5
EH16	Healthy donor	Train	0	57.3562	2.66	2	2.86
EH17	Healthy donor	Test	0	31.411	0.703	13.1	1.5
EH18	Healthy donor	Train	1	35.1205	1.26	9.91	1.5
EH19	Healthy donor	Train	1	43.2027	2.81	6.6	1.5
EH20	Healthy donor	Train	1	30.7123	1.41	4.17	2.43
EH21	Healthy donor	Train	1	66.8	2.91	14.4	1.5
EH22	Healthy donor	Train	1	51.8795	2.45	17.7	12.1
EH23	Healthy donor	Test	0	39.0274	1.69	22	1.5
EH24	Healthy donor	Train	0	39.1781	1.38	32.6	4.79
EH25	Healthy donor	Test	0	67.737	2.44	13.5	1.83
EH26	Healthy donor	Train	1	59.3781	2.63	14	2.22
EH27	Healthy donor	Train	0	38.9041	1.9	24.5	1.5
EH28	Healthy donor	Test	0	31.2466	0.39	3.2	1.5
EH29	Healthy donor	Train	1	35.8384	3.55	21.4	1.5
EH30	Healthy donor	Train	0	55.7781	2.43	8.99	45.1
EH31	Healthy donor	Train	0	45.2219	1.66	5.01	11.1
EH32	Healthy donor	Train	1	66.2712	3.02	15.1	2.56
EH33	Healthy donor	Train	1	65.1315	2.5	17.1	2.01
EH34	Healthy donor	Train	0	64.6658	1.38	7.19	1.53
EH35	Healthy donor	Train	1	58.7589	2.24	4.68	12.1
EH36	Healthy donor	Train	1	44.1342	2.6	12.5	2.08
EH37	Healthy donor	Train	1	47.1151	2	2	1.5
EH38	Healthy donor	Train	1	50.3342	1.76	6.23	17
EH39	Healthy donor	Train	0	53.5808	3.33	19.8	4.28
EH40	Healthy donor	Train	0	61.5068	1.1	16.7	12.4
EH41	Healthy donor	Train	0	38.874	2.18	30.5	1.63
EH42	Healthy donor	Train	1	47.8438	1.22	6.34	2.63
EH43	Healthy donor	Train	0	28.5151	2.3	22.9	2.55
EH44	Healthy donor	Train	1	64.1151	3.63	24.5	1.5
EH45	Healthy donor	Train	1	57.9041	1.09	3.64	6.32
EH46	Healthy donor	Train	1	58.7151	1.96	9.11	2.11
EH47	Healthy donor	Train	0	56.1479	2.79	2	1.5
EH48	Healthy donor	Train	1	26.9233	1.85	9.37	16.2
EH49	Healthy donor	Train	0	77.7014	3.76	2	4.21
EH50	Healthy donor	Train	1	56.8274	1.15	6.32	3.1
EH51	Healthy donor	Train	0	47.3562	2.88	12.9	7.49
EH52	Healthy donor	Train	1	43.5014	0.982	7.88	2.66
EH53	Healthy donor	Train	0	27.7233	0.718	5.46	1.5
EH54	Healthy donor	Test	1	43.1397	1.49	11.5	3.77
EH55	Healthy donor	Test	0	57.9726	2.34	5.74	3.07
EH56	Healthy donor	Train	0	59.9616	1.22	9.36	2.09
EH57	Healthy donor	Train	1	49.9918	3.24	17.9	1.88
EH58	Healthy donor	Train	0	52.7178	1.01	8.76	1.5
EH59	Healthy donor	Test	1	59.1096	2.53	11.6	23
EH60	Healthy donor	Train	0	37.3918	0.58	3.43	1.5
EH61	Healthy donor	Test	1	59.2575	1.93	2	1.5
EH62	Healthy donor	Train	1	64.0932	7.19	2	1.5
EH63	Healthy donor	Train	0	35.2603	1.72	8.51	1.5
EH64	Healthy donor	Train	1	32.0767	2.97	17.4	2.06
EH65	Healthy donor	Train	1	35.3014	2.96	4.56	1.5
EH66	Healthy donor	Train	0	34.9041	0.924	10.3	1.5
EH67	Healthy donor	Train	0	61.2548	1.79	13.4	1.5
EH68	Healthy donor	Train	0	45.0849	0.789	6.94	2.13
EH69	Healthy donor	Train	1	71.011	2.8	10.9	5.64
EH70	Healthy donor	Train	0	31.3945	0.98	3.62	1.5
EH71	Healthy donor	Train	0	44.0301	2.12	2	2.63
EH72	Healthy donor	Train	0	68.6767	1.24	4.12	8.51
EH73	Healthy donor	Train	0	36.1726	2	12.6	3.82
EH74	Healthy donor	Train	0	64.9233	1.94	4.88	1.5
EH75	Healthy donor	Test	0	46.0438	0.754	10.2	7.05
EH76	Healthy donor	Train	0	34.7863	1.54	5.78	7.7
EH77	Healthy donor	Train	0	56.4493	0.993	5.47	1.5
EH78	Healthy donor	Train	1	40.1096	2.53	17.1	1.5
EH79	Healthy donor	Train	0	73.7452	2.43	8.5	1.5
EH80	Healthy donor	Train	0	58.7123	1.39	6.61	18.9
EH81	Healthy donor	Train	1	62.526	5.91	15.3	11.7
EH82	Healthy donor	Train	1	73.326	2.22	5.7	5.3
EH83	Healthy donor	Test	0	40.2219	0.864	12.1	1.5
EH84	Healthy donor	Train	1	58.0329	5.98	20.3	1.5
EH85	Healthy donor	Test	0	70.0877	2.14	25.1	58.2
EH86	Healthy donor	Train	0	61.8164	4.55	48	3.68
EH87	Healthy donor	Train	1	46.2192	1.63	3	2.17
EH88	Healthy donor	Train	0	70.1808	2.4	8.04	1.5
EH89	Healthy donor	Train	1	35.2795	2.38	2.7	1.5
EH90	Healthy donor	Train	0	63.8712	2.45	15.3	1.5
EH91	Healthy donor	Train	0	49	1.08	15.2	9.88
EH92	Healthy donor	Train	0	49.9808	1.93	11.5	1.5
EH93	Healthy donor	Train	1	70.1233	1.7	3.67	8.43
EH94	Healthy donor	Train	0	49.0356	2.01	39.7	1.5
EH95	Healthy donor	Train	1	44.3808	5.72	22.5	1.5
EH96	Healthy donor	Train	0	44.9836	2.79	21.2	1.5
EH97	Healthy donor	Train	0	59.3425	2.76	9.41	1.5
EH98	Healthy donor	Train	1	53.2411	1.13	14.4	2.12
EH99	Healthy donor	Train	0	68.1781	3.55	2	1.5
EH100	Healthy donor	Train	1	65.6027	1.9	9.02	1.5
EH101	Healthy donor	Train	0	53.0575	2.45	5.8	6.29
EH102	Healthy donor	Train	0	45.1151	0.684	7.94	1.85
EH103	Healthy donor	Train	0	58.6904	2.02	7.07	1.5
EH104	Healthy donor	Test	0	58.9233	0.85	6.62	1.5
EH105	Healthy donor	Train	0	31.9315	0.654	6.9	12.9
EH106	Healthy donor	Train	0	59.126	2.08	15.2	2.76
EH107	Healthy donor	Train	1	41.7836	1.56	4.55	1.5
EH108	Healthy donor	Train	0	49.1507	1.95	4.83	1.5
EH109	Healthy donor	Test	0	61.9452	1.17	6.69	1.65
EH110	Healthy donor	Train	1	44.6082	3.24	6.44	20.8
EH111	Healthy donor	Train	1	56.7726	1.4	6.97	1.5
EH112	Healthy donor	Train	1	42.7671	4.91	2	1.5
EH113	Healthy donor	Train	0	38.7699	1.1	15.8	32.3
EH114	Healthy donor	Train	1	29.8027	0.539	2.75	1.5
EH115	Healthy donor	Train	1	51.0849	3.33	2	2.43
EH116	Healthy donor	Train	0	46.7205	0.634	3.62	3.49
EH117	Healthy donor	Train	0	24.4	1.58	10.8	1.95
EH118	Healthy donor	Train	0	57.2356	1.58	10.5	2.46
EH119	Healthy donor	Train	0	62.9726	4.32	15.5	1.5
EH120	Healthy donor	Train	0	38.1041	2.34	80.1	1.5
EH121	Healthy donor	Test	0	57.8438	1.66	77.9	1.5
EH122	Healthy donor	Test	0	58.7123	1.09	3.31	6.73
EH123	Healthy donor	Train	0	52.4904	1.35	5.2	8.94
EH124	Healthy donor	Train	1	39.3096	1.93	7.18	1.5
EH125	Healthy donor	Train	0	31.874	1.52	22.6	3.1
EH126	Healthy donor	Train	1	54.1288	1.38	7.67	14.2
EH127	Healthy donor	Test	1	70.211	1.77	9.56	8.31
EH128	Healthy donor	Test	0	37.5342	1.41	7.99	1.67
EH129	Healthy donor	Train	0	56.7644	1.17	2	1.5
EH130	Healthy donor	Test	1	64.8356	4.17	19.5	1.5
EH131	Healthy donor	Train	0	43.0932	1.57	8.37	2.23
EH132	Healthy donor	Test	0	69.2712	1.75	12.2	1.5
EH133	Healthy donor	Train	1	60.2466	1.64	9.32	49.6
EH134	Healthy donor	Test	1	53.2493	2.16	2	4.86
EH135	Healthy donor	Train	0	36.2795	0.458	2.33	1.5
EH136	Healthy donor	Train	0	24.6329	2.78	9.32	1.88
EH137	Healthy donor	Train	0	41.6411	1.64	4.75	1.5
EH138	Healthy donor	Train	1	75.2027	2.22	19.2	1.5
EH139	Healthy donor	Train	0	64.8164	0.559	8.23	4.99
EH140	Healthy donor	Train	1	70.9014	0.652	6.22	3.49
EH141	Healthy donor	Train	1	46.3836	1.32	6.97	2.29
EH142	Healthy donor	Train	0	51.7616	0.926	5	3.54
EH143	Healthy donor	Train	0	51.6548	0.685	7.58	3.27
EH144	Healthy donor	Test	1	54.7836	1.26	9.82	2.8
EH145	Healthy donor	Train	0	41.6685	1.53	23.7	3.58
EH146	Healthy donor	Train	1	60.189	2.72	2	1.5
EH147	Healthy donor	Train	1	70.6849	1.68	12.4	1.68
EH148	Healthy donor	Train	0	56.7534	1.71	13.7	4.1
EH149	Healthy donor	Train	1	64.8548	4.54	7.76	5.28
EH150	Healthy donor	Train	1	61.5863	2.78	14.4	2.32
EH151	Healthy donor	Train	0	48.8986	1.5	8.85	1.5
EH152	Healthy donor	Train	1	43.6027	3.13	8.82	4.4
EH153	Healthy donor	Train	0	76.8548	2.91	13.8	1.5
EH154	Healthy donor	Train	1	70.9945	1.28	15.8	1.9
EH155	Healthy donor	Train	1	62.6384	1.08	6.25	4.69
EH156	Healthy donor	Train	1	46.9123	2.08	3.49	27.8
EH157	Healthy donor	Train	0	61.7945	3.82	11.4	22.1
EH158	Healthy donor	Train	0	47.0548	1.23	3.64	4.26
EH159	Healthy donor	Train	1	49.4274	1.93	4.38	4.72
EH160	Healthy donor	Train	1	63.5808	3.22	12.5	1.5
EH161	Healthy donor	Train	0	60.7863	2.18	18.2	2.31
EH162	Healthy donor	Train	1	67.8027	2.23	13.1	1.5
EH163	Healthy donor	Train	0	52.4384	12	2	1.5
EH164	Healthy donor	Train	0	47.6192	1.02	7.43	1.5
EH165	Healthy donor	Train	0	70.4685	0.971	15.6	2.52
EH166	Healthy donor	Train	0	67.9288	2.09	21.1	1.5
EH167	Healthy donor	Train	1	48.8986	0.831	3.68	1.5
EH168	Healthy donor	Train	1	63.8411	2.33	22	3.51
EH169	Healthy donor	Train	1	70.9699	2.3	23.7	3.98
EH170	Healthy donor	Train	0	49.5452	1.02	26	2.49
EH171	Healthy donor	Test	1	66.7973	1.14	5.48	4.98
EH172	Healthy donor	Test	0	50.9726	3.64	2	3.24
EH173	Healthy donor	Test	0	53.6932	2.24	17.6	2.13
EH174	Healthy donor	Train	1	69.8822	4.73	18.1	1.5
EH175	Healthy donor	Train	0	64.7233	3.23	15.7	1.5
EH176	Healthy donor	Train	1	65.8767	3.45	28.9	1.5
EH177	Healthy donor	Train	1	66.1808	2.16	5.87	5.08
EH178	Healthy donor	Train	1	36.5205	1.5	4.54	8.27
EH179	Healthy donor	Train	1	40.5068	1.68	7.97	2.84
EH180	Healthy donor	Test	1	44.811	3.44	6.18	4.81
EH181	Healthy donor	Train	1	53.674	2.13	11	2.3
EH182	Healthy donor	Train	1	58.8466	2.04	7.03	3.03
EH183	Healthy donor	Test	1	37.7397	0.81	4.32	3.41
EH184	Healthy donor	Train	1	54.4548	4.03	31.3	1.5
EH185	Healthy donor	Train	0	36.9918	4.37	30.7	2.35
EH186	Healthy donor	Train	1	56.8521	3.4	8.12	2.07
EH187	Healthy donor	Train	1	58.726	4.92	8.16	4.22
EH188	Healthy donor	Train	1	52.4438	4.1	2	2.74
EH189	Healthy donor	Train	1	42.9151	1.3	8.74	6.03
EH190	Healthy donor	Train	1	53.5644	0.499	4.98	2.41
EH191	Healthy donor	Test	1	39.7945	2.12	6.58	1.5
EH192	Healthy donor	Train	0	45.9589	0.883	5.42	14.1
EH193	Healthy donor	Train	1	52.2301	1.93	5.63	1.5
EH194	Healthy donor	Train	0	49.1479	1.07	3.93	3.92
EH195	Healthy donor	Train	0	55.7507	1.29	7.71	2.87
EH196	Healthy donor	Test	1	47.0685	7.63	3.76	7.6
EH197	Healthy donor	Train	0	40.4575	1.36	12.1	4.18
EH198	Healthy donor	Train	1	52.4822	3.78	14	2.78
EH199	Healthy donor	Train	0	34.7233	2.47	21.6	1.5
EH200	Healthy donor	Train	1	51.7808	2.17	21	2.61
EH201	Healthy donor	Train	1	53.4027	1.98	5.44	1.5
EH202	Healthy donor	Train	0	42.7863	1.79	10.4	1.5
EH203	Healthy donor	Train	1	55.3151	2.04	9.4	1.6
EH204	Healthy donor	Train	0	49.4795	0.782	5.5	2.4
EH205	Healthy donor	Train	1	50.8575	2.32	7.06	1.5
EH206	Healthy donor	Train	1	39.1425	3.55	5.7	1.5
EH207	Healthy donor	Train	1	45.9781	3.6	13.2	7.42
EH208	Healthy donor	Train	1	41.3808	3.31	12.6	1.5
EH209	Healthy donor	Train	1	58.0658	2.17	23.4	1.5
EH210	Healthy donor	Train	0	46.8	2.19	23.8	1.5
EH211	Healthy donor	Train	0	46.1671	0.592	8.85	1.5
EH212	Healthy donor	Test	0	36.5671	0.551	7.41	1.5
EH213	Healthy donor	Test	0	46.4192	1.04	10.6	6.4
EH214	Healthy donor	Train	1	45.611	0.643	4.67	1.93
EH215	Healthy donor	Train	0	57.3562	1.66	20.4	1.5
EH216	Healthy donor	Train	1	63.8329	2.88	7.39	3.72
EH217	Healthy donor	Train	0	61.3836	1.5	30.1	1.5
EH218	Healthy donor	Train	1	81.9123	1.86	7.89	1.55
EH219	Healthy donor	Train	1	45.9863	1.23	5.75	1.52
EH220	Healthy donor	Test	0	58.7425	1.05	6.25	3.57
EH221	Healthy donor	Train	0	49.3315	0.598	11.4	3.44
EH222	Healthy donor	Train	1	36.2712	1.11	4.2	1.71
EH223	Healthy donor	Train	1	69.2575	10.3	2	2.5
EH224	Healthy donor	Train	1	45.1178	2.76	11.3	1.5
EH225	Healthy donor	Train	1	46.937	2.21	21.2	1.51
EH226	Healthy donor	Train	1	35	1.48	3.71	1.5
EH227	Healthy donor	Train	1	66.2548	1.21	10.2	2.23
EH228	Healthy donor	Train	0	55.7726	1.8	9.79	2.78
EH229	Healthy donor	Test	1	66.3616	1.1	5.03	3.31
EH230	Healthy donor	Train	0	54.8959	1.27	18.6	1.5
EH231	Healthy donor	Test	0	64.7205	2.81	21.8	3.8
EH232	Healthy donor	Train	1	79.7726	2.61	6.07	3.47
EH233	Healthy donor	Train	0	59.3945	4.27	18.6	1.5
EH234	Healthy donor	Test	1	66.3096	2.86	2	33.5
EH235	Healthy donor	Train	1	72.2274	1.4	2	2.01
EH236	Healthy donor	Train	0	53.6575	1.04	8.31	1.5
EH237	Healthy donor	Train	1	42.8	1.34	5.77	11.8
EH238	Healthy donor	Train	1	82.2904	2.08	12.9	1.5
EH239	Healthy donor	Train	1	85.0548	3.62	13	2.85
EH240	Healthy donor	Train	0	50.4055	1.01	9.65	2.22
EH241	Healthy donor	Train	1	50.0877	3.08	26.2	3.63
EH242	Healthy donor	Train	1	26.2274	1.71	5.44	3.09
EH243	Healthy donor	Train	0	62.6548	1.08	5.45	2.99
EH244	Healthy donor	Train	1	69.8849	1.9	8.95	1.5
EH245	Healthy donor	Train	0	43.8356	0.75	8.4	5.74
EH246	Healthy donor	Train	0	35.5534	1.43	7.63	1.5
EH247	Healthy donor	Train	0	66.2685	1.19	8.52	2.11
EH248	Healthy donor	Train	1	35.7178	1.99	14.9	1.5
EH249	Healthy donor	Test	0	52.5753	0.836	4.48	2.51
EH250	Healthy donor	Train	0	64.7781	2.79	21.5	4.33
EH251	Healthy donor	Train	0	58.663	4.28	28	1.71
EH252	Healthy donor	Train	0	50.6	2.52	2	29.5
EH253	Healthy donor	Train	1	82.1014	2.11	15.1	3.92
EH254	Healthy donor	Train	1	37.9671	2.03	7.07	1.5
EH255	Healthy donor	Test	1	55.2384	1.61	18.4	1.5
EH256	Healthy donor	Train	1	65.4411	1.25	7.7	2.2
EH257	Healthy donor	Train	1	59.9863	0.929	4.18	1.78
EH258	Healthy donor	Train	1	47.8438	2.42	15.2	2.4
EH259	Healthy donor	Train	1	49.6	1.87	9.84	1.8
EH260	Healthy donor	Train	0	35.7288	3.94	20	2.44
EH261	Healthy donor	Train	1	52.1233	5.46	17.5	4.1
EH262	Healthy donor	Train	0	39.9315	1.86	9.58	1.5
EH263	Healthy donor	Train	0	31.0493	0.804	6.67	4.72
EH264	Healthy donor	Train	1	50.7151	1.62	8.34	2.69
EH265	Healthy donor	Train	1	56.6904	2.9	11.6	2.36
EH266	Healthy donor	Train	1	46.4904	1.7	7.11	2.12

## Sheet: Source Data for Figure 1A-2
Source Data 1.2 for Figure 1. Patients of the external validation cohort
Number	Type	Gender (1=male, 0=female)	Age(year)	CEA (ng/ml, normal range 0.00-5.00)	CA199 (U/ml, normal range0.00-35.00)	CA724 (U/ml, normal range 0.00-6.9)	Tumor maximum diameter (mm)	Tumor location (1=cardiac/stomach bottom; 2=Gastric body; 3=gastric antrum; 4=stomach Angle; 5=All the gastric cancer)	Tumor differentiation (1=Highly differentiated; 2=Moderately differentiated;3=Poorly differentiated;4=Signet ring cell carcinoma)	Vascular invasion (1=no; 2=yes)	Nerve infiltration (1=no; 2=yes)	Tissue HER2 (1= positive; 2= negative; 3=unknown)	pTNM(1=Ⅰ; 2=Ⅱ; 3=Ⅲ; 4=Ⅳ)	Lauren (1=diffused; 2=intestinal; 3=mixed; 4=unknown)	Smoking history (1=no; 2=yes)	Drinking history (1=no; 2=yes)	Family tumor history (1=no; 2=yes)	Body Mass Index (kg/m2)	Loss to follow-up (1=yes; 2=no)	Survival status (0=live; 1=dead)	Overall survival (month)
EVG1	gastric cancer	1	50	1.83	8.52	1.75	25	2	3	1	2	2	3	1	1	1	1	21.0077	1	0	45	SII
EVG2	gastric cancer	1	56	2.12	2	1.87	15	3	3	2	2	2	3	1	1	1	1	17.5781	0	0	44	SII
EVG3	gastric cancer	1	57	5.17	3.45	3.13	30	1	2	2	2	2	3	2	1	1	1	19.7133	0	0	51	SI
EVG4	gastric cancer	1	48	2.27	17.61	1.5	40	1	unknown	1	2	2	2	3	1	1	1	21.6263	0	0	51	SII
EVG5	gastric cancer	0	59	1.23	2	1.54	70	3	3	1	2	2	2	1	1	1	1	14.4208	0	1	39	SI
EVG6	gastric cancer	0	33	1.73	2	3.18	22	3	3	3	3	3	4	1	1	1	1	19.8791	0	1	27	SI
EVG7	gastric cancer	1	63	2.55	2.81	1.98	25	2	3	3	3	2	1	3	1	1	1	22.2041	0	0	38	SII
EVG8	gastric cancer	0	23	0.71	2.86	1.5	35	2	3	2	2	2	3	1	1	1	1	32.3232	0	0	60	SII
EVG9	gastric cancer	1	59	2.87	11.47	3.69	50	2	3	1	1	3	1	1	1	1	1	17.1429	0	0	48	SII
EVG10	gastric cancer	1	66	3.12	4.92	2	2	3	2	1	1	3	1	2	1	1	1	24.8016	0	0	50	SII
EVG11	gastric cancer	1	63	2.89	2	1.5	20	3	1	1	1	2	1	2	1	1	1	25.0593	0	0	55	SII
EVG12	gastric cancer	1	75	2.82	8.99	1.52	120	5	3	1	2	2	2	1	1	1	1	20.8688	1	0	3	SII
EVG13	gastric cancer	1	39	0.99	11.35	1.5	12	1	3	1	1	2	3	1	1	1	1	17.8926	0	0	46	SII
EVG14	gastric cancer	0	51	3.84	10.06	4.34	45	1	2	2	2	2	3	2	1	1	1	17.6254	0	1	19	SII
EVG15	gastric cancer	0	37	1.23	2.49	1.5	6	1	3	1	1	2	1	1	1	1	1	19.5184	0	0	50	SI
EVG16	gastric cancer	1	65	2.06	2	2.51	30	3	3	1	1	2	3	1	1	1	1	27.852	0	1	8	SI
EVG17	gastric cancer	0	62	2.99	43.19	3.02	110	1	3	2	1	2	3	1	1	1	1	19.3821	0	1	10	SI
EVG18	gastric cancer	0	33	0.88	14.61	2.35	30	2	3	2	2	2	3	3	1	1	1	15.4006	0	1	15	SI
EVG19	gastric cancer	0	29	1.08	17.61	3	50	2	3	1	2	2	3	1	1	1	1	18.902	0	0	41	SII
EVG20	gastric cancer	1	56	4.41	3.89	2.09	50	1	1	1	1	1	3	2	1	1	1	21.9671	0	0	58	SII
EVG21	gastric cancer	1	59	1.1	12.39	2.31	140	2	3	1	2	2	3	1	1	1	1	20.0474	1	0	21	SI
EVG22	gastric cancer	0	65	6.67	15.59	1.5	45	3	3	2	2	2	3	1	1	1	1	16.2278	0	1	9	SI
EVG23	gastric cancer	0	39	2.14	2	1.85	20	2	3	1	1	2	1	1	1	1	1	21.3593	0	0	51	SII
EVG24	gastric cancer	1	63	3.85	2	1.5	30	3	2	1	1	2	1	2	1	1	1	17.5781	0	1	9	SII
EVG25	gastric cancer	1	57	3.44	2	1.5	60	2	3	1	1	2	3	1	1	1	1	18.5911	0	0	51	SII
EVG26	gastric cancer	1	61	1.97	46.55	6.38	50	1	2	1	2	2	4	2	1	1	1	21.1073	0	1	22	SII
EVG27	gastric cancer	1	64	2.54	6.85	1.5	40	1	2	2	1	3	3	4	1	1	1	17.3745	0	1	12	SI
EVG28	gastric cancer	1	67	9.54	14.98	6.78	55	1	2	1	1	1	3	2	1	1	1	21.0077	1	0	6	SI
EVG29	gastric cancer	0	41	0.88	11.12	2.85	60	3	3	1	1	2	3	1	1	1	1	17.1468	0	1	20	SI
EVG30	gastric cancer	1	68	1.05	29.25	8.81	40	3	3	1	1	2	1	3	1	1	1	20.7031	0	0	45	SII
EVG31	gastric cancer	0	61	4.62	1571.72	2.41	40	2	3	1	2	1	3	3	1	1	1	19.0443	0	0	51	SI
EVG32	gastric cancer	1	54	4.41	139.92	4.36	35	1	3	1	2	2	2	3	1	1	1	17.8465	0	0	40	SII
EVG33	gastric cancer	1	79	3.09	41.6	1.5	20	1	2	1	1	2	1	2	1	1	1	18.424	0	1	21	SII
EVG34	gastric cancer	0	63	3.35	3.24	118	35	1	3	1	1	2	2	3	1	1	1	17.313	0	0	43	SII
EVG35	gastric cancer	1	69	3.9	291.81	1.82	40	1	unknown	1	1	2	1	1	1	1	1	24.7676	0	0	51	SII
EVG36	gastric cancer	1	70	2.13	4.02	1.5	30	3	2	2	1	2	2	2	1	1	1	22.4766	0	1	25	SI
EVG37	gastric cancer	1	81	2.99	2	3.38	46	3	2	1	1	3	1	4	1	1	1	27.7551	0	0	62	SI
EVG38	gastric cancer	0	74	2.42	3.16	1.5	40	1	2	1	2	1	2	2	1	1	1	unknown	0	0	44	SI
EVG39	gastric cancer	1	58	6.9	2	1.5	40	3	3	1	2	2	2	1	1	1	1	16.456	0	0	48	SII
EVG40	gastric cancer	1	56	1.42	6.12	1.58	60	1	3	2	2	2	3	1	1	1	1	18.75	0	0	54	SII
EVG41	gastric cancer	0	53	2.44	8.06	1.8	12	2	3	1	2	2	3	1	1	1	1	14.7011	0	1	30	SII
EVG42	gastric cancer	1	85	1.96	2	1.5	50	1	3	1	1	2	2	2	1	1	1	23.3355	0	0	52	SII
EVG43	gastric cancer	1	57	1.41	2	1.5	17	4	3	2	1	1	1	3	1	1	1	20.7008	0	0	60	SII
EVG44	gastric cancer	0	49	2.43	16.41	13.2	8	2	3	1	1	2	2	1	1	1	1	17.9982	0	0	48	SII
EVG45	gastric cancer	0	63	3.03	6.67	2.07	18	4	3	1	1	2	3	1	1	1	1	19.052	0	1	9	SI
EVG46	gastric cancer	1	78	11.31	10.5	2.87	20	1	2	1	1	3	1	2	1	1	1	20.8889	0	0	46	SI
EVG47	gastric cancer	1	68	3.58	15.5	10.5	10	1	2	2	2	2	3	2	1	1	1	19.5918	0	0	55	SII
EVG48	gastric cancer	1	73	2.72	383.3	2.09	40	3	4	2	2	2	4	1	1	1	1	20.1956	0	1	3	SI
EVG49	gastric cancer	0	64	1.19	131.83	2	32	3	4	2	1	1	2	1	1	1	1	19.8594	0	0	48	SII
EVG50	gastric cancer	1	69	2.97	14.51	1.5	40	1	3	2	2	2	3	3	1	1	1	26.0262	1	0	6	SII
EVG51	gastric cancer	0	66	1.23	16.84	1.5	25	4	3	1	1	2	1	1	1	1	1	20.5457	0	0	48	SII
EVG52	gastric cancer	1	57	3.13	2	1.5	15	3	3	1	1	2	3	1	1	1	1	18.937	0	0	49	SII
EVG53	gastric cancer	1	79	1.93	338.85	1.5	60	1	2	1	2	1	3	2	1	1	1	18.9069	0	1	9	SI
EVG54	gastric cancer	0	56	3.28	2	2.03	20	2	1	1	1	3	1	1	1	1	1	21.7865	0	0	57	SII
EVG55	gastric cancer	1	58	3.37	2	2.6	15	3	3	1	1	2	4	3	1	1	1	21.6311	0	0	48	SI
EVG56	gastric cancer	1	55	1.34	32.74	1.72	70	1	2	1	1	1	3	2	1	1	1	20.4382	0	0	49	SII
EVG57	gastric cancer	0	67	1.35	296.19	1.5	80	2	3	2	1	2	3	1	1	1	1	21.3675	0	1	13	SI
EVG58	gastric cancer	0	42	5.86	27.07	139	120	1	3	2	2	2	3	4	1	1	1	18.3655	0	0	44	SII
EVG59	gastric cancer	0	41	0.62	2.78	2.12	15	1	3	1	1	2	2	1	1	1	1	23.7253	0	0	53	SII
EVG60	gastric cancer	0	76	0.93	78.91	45.5	40	2	3	2	2	2	3	1	1	1	1	21.6413	0	1	10	SI
EVG61	gastric cancer	1	97	2.56	62.35	1.5	40	3	3	2	1	1	3	3	1	1	1	17.4449	0	1	19	SI
EVG62	gastric cancer	0	74	1.27	2	1.5	80	1	3	2	2	2	3	1	1	1	1	20.4518	0	0	54	SI
EVG63	gastric cancer	1	64	4.74	14	1.5	30	3	3	1	1	2	1	1	1	1	1	18.5491	0	0	61	SII
EVG64	gastric cancer	0	40	0.64	12.28	3.78	140	2	3	2	2	2	3	1	1	1	1	20.1873	0	0	46	SI
EVG65	gastric cancer	1	55	2.65	8.1	2.7	60	1	3	1	2	2	3	3	1	1	1	24.8016	0	1	15	SI
EVG66	gastric cancer	1	72	6.42	3.45	1.6	62	1	2	2	2	2	3	2	1	1	1	20.202	0	0	51	SI
EVG67	gastric cancer	0	62	3.57	2	38.4	70	3	3	2	1	2	4	3	1	1	1	20.9321	0	0	51	SI
EVG68	gastric cancer	1	64	2.25	6.32	3.16	40	1	3	1	1	1	3	3	1	1	1	26.079	0	0	53	SI
EVG69	gastric cancer	1	68	2.62	3.66	6.92	40	1	3	1	2	2	3	3	1	1	1	21.9553	0	0	48	SII
EVG70	gastric cancer	1	66	2.86	2	7.27	70	4	3	1	2	2	2	1	1	1	1	24.2215	1	0	49	SII
EVG71	gastric cancer	0	73	6.39	2	5.84	47	1	3	2	2	2	3	3	1	1	1	17.5781	0	0	53	SI
EVG72	gastric cancer	1	33	1	4.91	2.48	20	2	3	1	1	2	2	3	1	1	1	26.3656	0	1	43	SII
EVG73	gastric cancer	0	55	2.98	2.99	1.58	22	4	3	1	2	2	2	3	1	1	1	16.6603	0	0	48	SII
EVG74	gastric cancer	1	74	2.88	11.47	1.5	22	1	1	2	1	2	1	2	1	1	1	20.9572	0	0	52	SII
EVG75	gastric cancer	1	64	3.76	6.43	5.38	25	4	3	2	1	2	3	3	1	1	1	23.7387	1	0	12	SII
EVG76	gastric cancer	1	62	2.06	2	2.25	25	3	3	1	2	2	3	1	1	1	1	20.4382	0	1	24	SII
EVG77	gastric cancer	1	70	9.44	19.83	1.5	20	1	2	1	1	3	3	2	1	1	1	22.4913	0	1	38	SI
EVG78	gastric cancer	1	68	2.19	148.7	3.63	45	1	1	1	1	2	3	2	1	1	1	19.0311	0	1	26	SII
EVG79	gastric cancer	1	66	2.14	2	1.5	40	1	3	1	1	2	1	3	1	1	1	22.4913	0	0	47	SI
EVG80	gastric cancer	0	60	4.64	15	1.5	10	2	3	1	1	2	1	1	1	1	1	23.4375	0	0	48	SI
EVG81	gastric cancer	1	67	5.73	2.18	8.77	55	1	3	2	2	2	3	3	1	1	1	19.721	0	0	48	SII
EVG82	gastric cancer	0	60	2.41	7.57	2.42	60	1	2	1	2	2	3	2	1	1	1	18.8707	0	0	55	SII
EVG83	gastric cancer	1	62	6.26	7.35	1.5	10	3	2	1	1	3	1	2	1	1	1	20.7612	1	0	39	SII
EVG84	gastric cancer	0	66	11.83	10.52	1.5	25	3	2	2	1	1	3	2	1	1	1	16.6133	0	1	27	SII
EVG85	gastric cancer	1	54	1.73	2.71	7.95	35	3	3	1	1	2	1	1	1	1	2	20.4491	0	0	38	SII
EVG86	gastric cancer	1	53	2.61	7.72	5.01	38	3	3	1	2	2	2	3	1	1	1	19.7711	1	0	24	SI
EVG87	gastric cancer	1	78	27.79	5.91	230	70	1	2	2	2	1	3	2	1	1	1	18.3045	0	1	5	SI
EVG88	gastric cancer	1	62	3.54	73.12	4.5	60	1	3	2	2	2	4	1	1	1	1	22.8164	0	0	55	SII
EVG89	gastric cancer	0	24	2.61	13.61	3.68	90	3	3	1	2	2	4	1	1	1	1	13.926	0	1	13	SI
EVG90	gastric cancer	1	64	0.877	8.95	1.89	70	1	3	1	1	2	2	1	1	1	1	18.7328	1	0	25	SI
EVG91	gastric cancer	1	71	1.48	4.87	7.03	20	2	2	1	1	2	1	2	1	1	1	22.4813	0	0	49	SII
EVG92	gastric cancer	1	54	1.08	4.93	1.5	60	3	3	2	1	1	3	3	1	1	1	21.1073	0	1	5	SII
EVG93	gastric cancer	0	49	1.06	2	1.5	20	1	3	1	1	2	2	1	1	1	1	20.0288	0	0	51	SII
EVG94	gastric cancer	0	63	0.71	2	10.3	60	1	3	2	2	2	4	1	1	1	1	22.0317	0	1	9	SI
EVG95	gastric cancer	1	52	2.11	2	1.5	25	3	unknown	1	1	2	1	1	1	1	1	21.4533	0	0	50	SII
EVG96	gastric cancer	1	56	5.75	15.58	1.5	25	1	2	1	1	2	3	2	1	1	1	15.5896	0	0	49	SII
EVG97	gastric cancer	0	71	2.31	2	1.5	90	3	3	1	1	2	2	1	1	1	1	27.2392	0	0	48	SI
EVG98	gastric cancer	1	71	4.76	6.5	148	24	1	3	2	1	2	2	3	1	1	1	24.4898	0	0	52	SII
EVH1	healthy donor	0	35.1425	0.963	4.58	2.46
EVH2	healthy donor	0	31.9233	0.981	14.5	1.5
EVH3	healthy donor	0	29.3589	2.09	7.96	1.72
EVH4	healthy donor	1	25.8849	1.83	4.7	1.5
EVH5	healthy donor	1	33.8986	1.3	2.07	1.58
EVH6	healthy donor	1	53.4247	1.15	8.7	2.21
EVH7	healthy donor	0	32.6959	0.859	8.43	2.06
EVH8	healthy donor	0	29.3726	1.29	13.2	13.6
EVH9	healthy donor	0	28.2521	0.812	4.16	1.5
EVH10	healthy donor	0	30.4055	2.35	25.5	3.96
EVH11	healthy donor	0	50.937	2.59	9.76	10.5
EVH12	healthy donor	0	28.2932	1.24	12.5	3.29
EVH13	healthy donor	0	32.2027	1.15	2	1.9
EVH14	healthy donor	1	25.4384	1.98	6.39	1.5
EVH15	healthy donor	1	25	1.83	5.49	24.2
EVH16	healthy donor	0	31.3589	0.773	4.62	1.5
EVH17	healthy donor	1	28.1534	1.43	14	6.96
EVH18	healthy donor	1	31.3288	2.45	15	1.5
EVH19	healthy donor	0	28.3863	1.69	2	4.47
EVH20	healthy donor	0	24.0904	0.654	4.34	1.5
EVH21	healthy donor	1	31.0932	1.71	7.02	1.5
EVH22	healthy donor	1	39.9425	1.98	2	2.26
EVH23	healthy donor	1	35.8247	2.19	17.4	1.5
EVH24	healthy donor	1	27.3836	0.946	9.64	1.5
EVH25	healthy donor	1	32.5096	3.12	6.69	1.5
EVH26	healthy donor	1	26.9315	1.7	2.38	2
EVH27	healthy donor	0	30.4712	1.21	6.38	2.96
EVH28	healthy donor	0	27.3178	0.994	17.6	2.3
EVH29	healthy donor	1	41.4329	1.62	13.1	1.5
EVH30	healthy donor	1	53.7562	1.58	4.87	2.5
EVH31	healthy donor	1	48.3397	1.99	11.7	2.29
EVH32	healthy donor	0	51.8356	1.54	5.04	1.5
EVH33	healthy donor	1	29.8575	6.67	3.88	4.75
EVH34	healthy donor	1	32.1123	2.93	12.3	2.27
EVH35	healthy donor	1	33.8849	1.66	5.53	4.52
EVH36	healthy donor	1	29.5507	1.97	6.82	2.47
EVH37	healthy donor	1	23.411	2.9	5.31	13.7
EVH38	healthy donor	0	37.2548	1.05	5.71	1.5
EVH39	healthy donor	0	26.2548	1.5	9.93	1.94
EVH40	healthy donor	1	32.7781	0.741	3.85	4.79
EVH41	healthy donor	0	33.0685	0.723	2.99	1.63
EVH42	healthy donor	0	23.8521	1.75	17	1.5
EVH43	healthy donor	0	31.4	1.22	21.1	3.79
EVH44	healthy donor	0	29.4521	0.782	6.52	2.07
EVH45	healthy donor	0	31.1836	0.869	9.87	1.5
EVH46	healthy donor	1	30.2521	2.71	6.74	3.02
EVH47	healthy donor	0	32.6849	0.993	13.1	1.5
EVH48	healthy donor	1	30.4712	1.5	2.43	1.5
EVH49	healthy donor	0	34.6849	0.618	4.88	2.34
EVH50	healthy donor	0	48.1918	2.11	62.1	2.49
EVH51	healthy donor	0	37.6274	0.582	8.06	1.5
EVH52	healthy donor	1	36.3671	2.93	9.15	13.7
EVH53	healthy donor	1	31.6192	2.02	8.9	1.5
EVH54	healthy donor	1	41.6658	1.65	5.08	1.82
EVH55	healthy donor	0	31.2219	1.78	7.03	2.69
EVH56	healthy donor	1	30.1671	0.707	6.54	1.55
EVH57	healthy donor	1	30.6932	2.82	16.5	1.5
EVH58	healthy donor	1	31.7616	2.32	17.1	1.5
EVH59	healthy donor	1	38.3534	2.13	3.56	4.1
EVH60	healthy donor	0	42.4712	3.51	21.9	1.5
EVH61	healthy donor	0	31.2603	1.63	16.1	1.5
EVH62	healthy donor	0	23.8356	0.88	2	23.3
EVH63	healthy donor	0	30.8137	0.716	8.9	1.57
EVH64	healthy donor	0	40.6712	1.17	11	2.41
EVH65	healthy donor	0	33.1205	0.549	8.22	1.5
EVH66	healthy donor	1	31.1233	2.48	5.45	1.65
EVH67	healthy donor	0	31.8055	0.627	10.2	1.6
EVH68	healthy donor	0	27.6603	1.27	6.9	2.03
EVH69	healthy donor	1	47.2548	8.87	23.8	3.83
EVH70	healthy donor	0	35.9288	2.59	2	29.1
EVH71	healthy donor	1	27.4767	2.6	20.5	1.5
EVH72	healthy donor	0	35.2274	2.26	30.5	1.5
EVH73	healthy donor	1	24.1644	0.926	6.26	1.93
EVH74	healthy donor	0	25.4822	0.924	5.88	3.24
EVH75	healthy donor	0	40.7452	0.904	13.5	1.56
EVH76	healthy donor	0	49.7781	0.854	5.22	2.29
EVH77	healthy donor	1	49.7671	3.64	5.98	1.78
EVH78	healthy donor	1	32.9699	1.07	5.02	1.53
EVH79	healthy donor	1	40.1918	3.76	7.4	1.5
EVH80	healthy donor	0	32.211	0.609	9.99	1.5
EVH81	healthy donor	0	38.5479	0.749	8.7	1.69
EVH82	healthy donor	1	28.4767	3.36	6.7	1.68
EVH83	healthy donor	1	27.3781	2.33	10.8	9.13
EVH84	healthy donor	0	34.4493	0.962	3.66	4.79
EVH85	healthy donor	1	52.3507	1.6	7.23	2.52
EVH86	healthy donor	0	24.0877	1.83	9.67	1.5
EVH87	healthy donor	0	45.9041	2.49	12.4	1.5
EVH88	healthy donor	0	33.7644	2.03	2	1.5
EVH89	healthy donor	1	40.9562	2.09	9.8	1.5
EVH90	healthy donor	1	53.3151	1.64	8.26	2.12
EVH91	healthy donor	1	39.5836	1.46	10.9	14
EVH92	healthy donor	0	48.6959	0.848	5.96	5.2
EVH93	healthy donor	0	43.7041	1.82	21.3	1.61
EVH94	healthy donor	1	50.5808	3.02	4.34	3.42
EVH95	healthy donor	1	36.5726	3.28	2	36.1
EVH96	healthy donor	1	30.0712	1.95	20.3	2.36
EVH97	healthy donor	0	30.4959	0.964	7.76	54.8
EVH98	healthy donor	1	54.3397	1.68	5.66	1.5

## Sheet: Source Data for Figure 1A-3
Source Data 1.3 for Figure 1. Patients of the predictive cohort
Number	Type	Gender (1=male, 0=female)	Age(year)	CEA (ng/ml, normal range 0.00-5.00)	CA199 (U/ml, normal range0.00-35.00)	CA724 (U/ml, normal range 0.00-6.9)	Tumor maximum diameter (mm)	Tumor location (1=cardiac/stomach bottom; 2=Gastric body; 3=gastric antrum; 4=stomach Angle; 5=All the gastric cancer)	Tumor differentiation (1=Highly differentiated; 2=Moderately differentiated;3=Poorly differentiated;4=Signet ring cell carcinoma)	Vascular invasion (1=no; 2=yes)	Nerve infiltration (1=no; 2=yes)	Tissue HER2 (1= positive; 2= negative; 3=unknown)	pTNM(1=Ⅰ; 2=Ⅱ; 3=Ⅲ; 4=Ⅳ)	Lauren (1=diffused; 2=intestinal; 3=mixed; 4=unknown)	Smoking history (1=no; 2=yes)	Drinking history (1=no; 2=yes)	Family tumor history (1=no; 2=yes)	Body Mass Index (kg/m2)	Loss to follow-up (1=yes; 2=no)	Survival status (0=live; 1=dead)	Overall survival (month)	Subtype
PG1	Gastric cancer	1	66	2.23	5.16	8.25	75	2	3	2	2	2	4	3	2	1	1	22.49	0	0	59	SI
PG2	Gastric cancer	1	65	11.48	7.7	14.71	35	3	3	1	2	1	3	2	2	1	1	24.22	0	0	59	SII
PG3	Gastric cancer	1	59	2.02	5.19	0.918	20	3	3	1	1	2	3	1	1	1	1	28.33	0	0	59	SII
PG4	Gastric cancer	1	78	1.2	7.86	1.91	60	3	3	1	2	2	3	2	2	2	1	19.03	0	1	22	SI
PG5	Gastric cancer	1	61	0.596	5.07	3.23	45	3	3	2	1	2	3	1	1	1	1	22.49	0	1	22	SII
PG6	Gastric cancer	1	61	10.16	271.5	11.91	55	2	2	1	2	2	2	2	1	1	1	15.58	0	1	24	SI
PG7	Gastric cancer	1	62	5.41	14.26	0.918	40	1	3	1	2	2	2	3	2	1	1	25.71	0	0	58	SII
PG8	Gastric cancer	1	64	1.36	10.04	1.65	15	2	3	1	1	2	1	3	2	2	1	23.51	0	0	58	SII
PG9	Gastric cancer	1	57	3.93	8.33	3.13	30	2	3	2	2	2	4	3	1	2	1	21.91	1	0	15	SI
PG10	Gastric cancer	0	70	8.29	8.03	3.19	60	3	3	1	2	2	2	2	1	1	1	20.7	0	0	57	SII
PG11	Gastric cancer	0	63	1.64	1.64	2.34	30	2	2	2	2	3	2	2	1	1	1	23.31	0	0	57	SII
PG12	Gastric cancer	1	88	10.38	278.8	1.12	20	3	3	2	2	2	3	3	1	1	1	21.88	0	1	18	SI
PG13	Gastric cancer	1	59	1.03	5.4	11.87	40	2	4	1	1	2	2	1	2	2	2	21.6	1	0	6	SII
PG14	Gastric cancer	1	59	6.5	9.1	2.87	35	1	3	1	2	2	3	3	1	1	1	19.72	0	0	53	SII
PG15	Gastric cancer	1	65	4.74	7.79	2.3	35	3	3	2	2	2	3	1	2	2	2	23.31	0	0	56	SII
PG16	Gastric cancer	1	65	1.62	7.09	5.14	40	1	3	2	2	2	3	2	1	1	1	29.3	0	1	36	SI
PG17	Gastric cancer	0	66	1.17	19.79	0.927	20	3	3	1	1	2	2	1	1	1	1	20.31	0	0	55	SI
PG18	Gastric cancer	1	65	2.82	11.51	1.74	25	2	2	1	2	2	1	2	2	1	1	22.2	0	0	54	SII
PG19	Gastric cancer	1	72	10.41	7.31	2.07	25	2	3	2	2	2	2	2	2	1	1	20.48	0	1	34	SII
PG20	Gastric cancer	1	67	5	12.26	2.35	25	2	3	1	2	2	1	3	1	1	1	19.05	0	0	53	SII
PG21	Gastric cancer	0	57	1.1	25.76	0.962	20	2	3	2	2	2	3	1	1	1	1	20.23	0	0	53	SII
PG22	Gastric cancer	0	59	1.11	20.2	2.998	85	3	3	2	2	2	4	2	1	1	2	22.37	0	1	20	SI
PG23	Gastric cancer	1	69	4.99	22.79	1.24	30	1	3	2	1	2	2	2	1	1	1	22.12	0	0	53	SII
PG24	Gastric cancer	0	58	1.06	8.45	1.46	30	2	3	2	2	2	3	1	1	1	1	22.22	0	0	52	SII
PG25	Gastric cancer	1	62	5.5	24.41	1.17	60	3	3	2	2	2	3	2	2	2	1	21.6	0	1	21	SII
PG26	Gastric cancer	1	60	2.15	14.85	0.99	20	3	2	1	1	2	2	2	1	1	1	22.77	0	0	51	SII
PG27	Gastric cancer	1	63	0.967	6.02	0.937	165	3	3	2	1	2	4	4	2	1	1	20.75	0	1	9	SII
PG28	Gastric cancer	1	61	2.95	93.45	0.797	30	2	3	1	1	3	1	3	2	2	1	26.57	0	0	49	SII
PG29	Gastric cancer	0	61	1.7	1.27	1.22	45	3	3	2	2	2	3	2	1	1	1	21.48	0	1	30	SI
PG30	Gastric cancer	0	60	1.18	6.91	0.782	75	3	3	2	1	2	3	3	1	1	1	19.33	0	0	45	SI
PG31	Gastric cancer	0	61	0.457	19.5	10.6	20	2	3	1	2	2	3	1	1	1	1	25	0	0	48	SII
PG32	Gastric cancer	1	55	2.79	23	3.51	50	3	3	1	2	2	2	2	2	2	2	25.4028	0	0	19	SII
PG33	Gastric cancer	1	58.0247	1.31	7.26	1.5	25	2	3	2	2	3	3	1	1	1	1	20.83	1	0	6	SII
PG34	Gastric cancer	1	69.7973	2.6	4.36	8.48	60	3	3	2	2	2	3	3	2	2	2	17.5781	0	0	32	SI
PG35	Gastric cancer	1	73.0164	0.902	5.02	3.37	26	3	3	2	1	1	3	3	1	1	1	23.6614	0	0	28	SII
PG36	Gastric cancer	1	56.6274	2.92	15.72	2.88	40	2	2	1	2	2	3	2	2	1	1	31.2394	0	0	30	SII
PG37	Gastric cancer	1	65.6877	0.876	4.28	1.11	50	3	2	1	1	2	1	2	2	2	2	21.4692	0	0	27	SII
PG38	Gastric cancer	0	65.6247	4.68	895.9	1.27	40	4	3	2	2	2	3	3	1	2	1	20.4467	0	1	4	SII
PG39	Gastric cancer	0	63.326	0.589	85.71	31.91	60	3	3	2	1	1	3	3	1	1	1	19.7266	0	0	30	SII
PG40	Gastric cancer	0	72.9342	135.8	20000	44.18	75	1	3	2	2	2	4	2	1	1	2	21.9076	0	1	2	SI
PG41	Gastric cancer	0	79.1808	6.28	10.12	2.23	100	3	3	2	2	2	3	3	1	1	2	19.8594	0	1	4	SI
PG42	Gastric cancer	0	60.2438	1.27	4.41	0.669	15	2	3	1	2	2	3	1	1	1	1	27.2392	1	0	20	SII
PG43	Gastric cancer	1	68.5507	1.45	3.16	1.67	25	3	3	1	1	2	1	3	2	2	1	24.2215	0	0	30	SII
PG44	Gastric cancer	1	54.6247	1.53	7.48	1.13	25	3	1	1	1	1	1	2	1	1	1	19.4874	0	0	36	SII
PG45	Gastric cancer	1	64	3.86	6.99	1.97	40	2	3	1	2	2	3	1	2	2	1	25.1808	0	0	34	SII
PG46	Gastric cancer	0	72.9288	0.956	34.04	1.57	15	3	3	1	1	2	1	1	1	1	2	23.1911	0	0	35	SII
PG47	Gastric cancer	1	69.8055	1.25	6.54	0.852	15	3	3	3	3	1	4	2	1	2	1	22.0386	0	0	33	SI
PG48	Gastric cancer	1	71.9699	2.85	23.68	2.72	25	4	1	1	1	1	1	2	2	2	1	24.6181	0	0	33	SII
PG49	Gastric cancer	1	62.1014	1.77	8.25	0.907	15	4	3	1	1	2	1	1	2	2	1	20.4783	0	0	34	SII
PG50	Gastric cancer	1	65.0137	12.54	842.1	1.13	70	3	3	2	2	2	2	3	1	1	1	22.2063	0	0	37	SI
PG51	Gastric cancer	1	58.6247	0.936	3.8	5.81	25	3	2	1	1	2	1	2	1	1	1	25.3061	0	0	25	SII
PG52	Gastric cancer	1	55.0849	0.963	82.8	2.25	90	3	3	2	2	2	3	2	1	1	1	28.699	0	0	21	SII
PG53	Gastric cancer	1	56.8603	1.59	4.81	1.5	35	1	3	1	2	2	3	1	1	1	1	26.9274	0	0	24	SII
PG54	Gastric cancer	1	59.0192	3.22	4.24	1.5	30	2	1	1	1	2	1	2	1	1	1	23.4375	0	0	20	SI
PG55	Gastric cancer	0	63.0603	1.26	27.4	7.16	30	1	3	1	2	2	1	3	1	1	1	23.2446	0	0	22	SII
PG56	Gastric cancer	1	61.5534	5.57	6.38	1.5	40	2	3	2	2	2	3	1	1	1	1	24.1672	0	0	23	SII
PG57	Gastric cancer	1	69	3.44	8.48	9.54	40	2	2	2	1	3	2	2	1	1	1	24.98	0	0	64	SII
PG58	Gastric cancer	1	75	1290	7.53	114.2	25	3	2	1	1	1	3	2	1	1	1	20.42	0	1	10	SI
PG59	Gastric cancer	0	59	2.8	26.74	1.73	11	3	3	1	1	2	1	3	1	1	1	23.53	0	0	62	SI
PG60	Gastric cancer	0	57	1.93	14.95	2.45	35	1	2	2	2	1	3	2	1	1	1	25.72	0	0	61	SII
PG61	Gastric cancer	1	62	1.3	4.7	1.75	40	1	3	2	2	2	3	3	1	1	2	23.03	0	0	61	SII
PG62	Gastric cancer	1	61	4.13	11.52	0.879	10	3	1	1	1	2	1	2	2	2	1	24.39	0	0	61	SII
PG63	Gastric cancer	0	59	2.04	9.8	2.12	20	3	3	1	1	1	1	2	1	1	1	14.42	0	1	37	SI
PG64	Gastric cancer	1	70	3.33	8.24	1.04	70	2	3	2	2	2	2	3	1	1	1	23.03	0	0	60	SI
PG65	Gastric cancer	1	77	4.21	7.7	9.49	23	3	3	1	2	2	2	1	2	1	1	22.68	1	0	6	SI
PG66	Gastric cancer	0	64	1.31	15.58	2.67	26	2	3	2	1	3	1	3	1	1	1	20	0	0	41	SII
PG67	Gastric cancer	1	64	1.27	95.1	1.4	20	2	2	1	2	2	3	2	1	1	2	23.03	0	0	40	SII
PG68	Gastric cancer	1	72.8301	152.9	8.63	436.1	unknown	2	3	3	3	2	4	4	1	1	1	23.7387	1	0	2	SI
PG69	Gastric cancer	0	68	2.45	15.28	1.49	20	4	3	1	1	3	1	3	1	1	1	24.77	1	0	28	SII
PG70	Gastric cancer	1	57.0329	2.37	5.91	0.965	20	4	2	1	1	2	1	2	2	2	1	19.0451	0	0	39	SII
PG71	Gastric cancer	1	68	1.41	8.12	19.32	60	1	3	2	2	1	3	3	1	1	1	22.03	0	1	19	SI
PG72	Gastric cancer	0	66.0329	1.19	189	10.7	60	3	3	1	2	2	3	2	1	1	1	17.2879	0	1	11	SI
PG73	Gastric cancer	1	57.3342	1.69	10.1	9.33	35	3	2	1	2	2	2	2	1	1	1	22.0386	0	0	16	SI
PG74	Gastric cancer	1	63.5589	46.3	2440	15.9	70	3	3	2	2	1	4	2	1	1	1	20.4374	0	0	18	SI
PG75	Gastric cancer	1	59.4575	1.62	4.75	6.63	40	2	3	2	2	2	3	1	1	1	1	17.7149	0	0	16	SII
PG76	Gastric cancer	1	61.7534	2.17	15.6	1.5	30	2	3	2	1	3	1	2	1	1	1	26.5744	0	0	22	SII
PP1	precancerous lesions	0	52.6247	1.12	11.2	1.39																	chronic atrophic gastritis
PP2	precancerous lesions	1	60.4603	0.803	5.81	1.14																	chronic atrophic gastritis
PP3	precancerous lesions	1	50.0685	2.19	16.12	1.08																	chronic atrophic gastritis
PP4	precancerous lesions	1	50.1233	2.2	0.6	1.35																	chronic atrophic gastritis; intestinal metaplasia; dysplasia
PP5	precancerous lesions	0	49.1068	1.91	0.609	1.24																	chronic atrophic gastritis
PP6	precancerous lesions	0	71.9808	2.53	15.94	1.24																	intestinal metaplasia; dysplasia
PP7	precancerous lesions	0	73.3616	5.95	1.6	2.13																	hyperplastic polyp
PP8	precancerous lesions	1	39.0027	6.729	1.4	8.54																	chronic atrophic gastritis
PP9	precancerous lesions	1	75.5096	3.33	16.62	1.16																	hyperplastic polyp
PP10	precancerous lesions	1	72.5123	2.06	6.38	0.916																	intestinal metaplasia
PP11	precancerous lesions	0	81.6082	0.742	4.41	0.918																	hyperplastic polyp
PP12	precancerous lesions	0	85.0247	2.69	23.94	14.04																	chronic atrophic gastritis
PP13	precancerous lesions	0	62.4082	2.4	19.97	1.22																	hyperplastic polyp
PP14	precancerous lesions	0	61.8959	0.836	6.74	0.953																	dysplasia
PP15	precancerous lesions	1	69.4822	3.49	12.7	1.47																	dysplasia
PP16	precancerous lesions	1	64.8795	1.5	11.9	3.36																	intestinal metaplasia
PP17	precancerous lesions	0	81.4466	0.959	22.96	1.28																	hyperplastic polyp
PP18	precancerous lesions	1	75.1726	3.89	1.08	0.875																	hyperplastic polyp
PP19	precancerous lesions	1	78.5151	1.93	18.01	1.89																	chronic atrophic gastritis; dysplasia
PP20	precancerous lesions	1	72.211	4.62	22.52	1.53																	dysplasia
PP21	precancerous lesions	1	83.2767	1.5	15.56	1.52																	adenomatous polyposis
PP22	precancerous lesions	1	64.2027	11.36	50.56	3.03																	dysplasia
PP23	precancerous lesions	0	67.4849	2.18	1.63	1.44																	adenomatous polyposis
PP24	precancerous lesions	1	77.5726	1.99	8.41	2.54																	chronic atrophic gastritis
PP25	precancerous lesions	1	59.2055	1.77	70.18	0.867																	intestinal metaplasia; dysplasia
PP26	precancerous lesions	1	76.5452	1.46	16.66	1.41																	intestinal metaplasia; dysplasia
PP27	precancerous lesions	1	78.2849	3.79	12.5	0.857																	chronic atrophic gastritis
PP28	precancerous lesions	1	61.4521	0.752	0.6	0.679																	chronic atrophic gastritis; intestinal metaplasia
PP29	precancerous lesions	0	66.5753	1.51	8.68	2.5																	adenomatous polyposis
PP30	precancerous lesions	1	52.9945	0.68	3.66	0.628																	chronic atrophic gastritis
PP31	precancerous lesions	1	58.7425	0.652	8.82	3.42																	dysplasia
PP32	precancerous lesions	1	77.2	5.18	0.6	1.65																	dysplasia; intestinal metaplasia
PP33	precancerous lesions	0	53.3151	2.51	29.22	2.85																	adenomatous polyposis
PP34	precancerous lesions	1	55.611	1.05	7.13	1.38																	adenomatous polyposis
PP35	precancerous lesions	0	55.7562	14.3	29.98	1.37																	dysplasia
PP36	precancerous lesions	1	59.0877	2.89	2.04	1.23																	intestinal metaplasia; dysplasia
PP37	precancerous lesions	1	56.6411	0.906	3.76	2.78																	dysplasia
PP38	precancerous lesions	0	66.9534	1.34	30.6	2.56																	hyperplastic polyp
PP39	precancerous lesions	0	63.7096	4.05	0.6	1.58																	adenomatous polyposis
PP40	precancerous lesions	0	69.2274	0.96	10.38	2.85																	hyperplastic polyp
PP41	precancerous lesions	0	48.7096	2.23	14.16	1.28																	adenomatous polyposis
PP42	precancerous lesions	1	68.211	3.85	0.6	0.873																	dysplasia
PP43	precancerous lesions	1	74.4384	4.44	8.62	2.04																	intestinal metaplasia; dysplasia
PP44	precancerous lesions	0	62.6192	2.57	24.87	1.85																	hyperplastic polyp
PP45	precancerous lesions	1	59.7123	3.61	0.6	1.22																	chronic atrophic gastritis
PP46	precancerous lesions	1	63.3233	0.856	18.9	1.58																	chronic atrophic gastritis
PP47	precancerous lesions	1	78.3068	1.38	21.02	2.85																	adenomatous polyposis
PP48	precancerous lesions	1	53.6466	2.99	5.2	2.17																	intestinal metaplasia
PP49	precancerous lesions	0	56.4027	2.02	10.6	2.58																	adenomatous polyposis
PP50	precancerous lesions	0	50.6247	1.32	10.02	1.25																	hyperplastic polyp; dysplasia
PP51	precancerous lesions	0	60.5014	3.34	12.69	1.25																	adenomatous polyposis
PP52	precancerous lesions	0	59.7753	1.97	18.1	2.07																	dysplasia
PP53	precancerous lesions	0	42.3014	0.677	44.32	2.44																	adenomatous polyposis
PP54	precancerous lesions	0	56.3973	0.891	5.62	1.58																	hyperplastic polyp
PP55	precancerous lesions	0	57.6603	2.32	32.95	2.77																	adenomatous polyposis
PP56	precancerous lesions	0	47.8986	1.27	5.17	2.58																	adenomatous polyposis
PP57	precancerous lesions	1	63.7288	1.13	9.85	1.58																	intestinal metaplasia
PP58	precancerous lesions	1	57.3726	1.07	8.55	2.31																	IM, dysplasia
PP59	precancerous lesions	0	72.1562	3	0.63	1.58																	IM, dysplasia
PP60	precancerous lesions	1	50.474	1.57	6.57	1.62																	CAG
PP61	precancerous lesions	0	35.3616	1.58	8.04	2.58																	IM
PP62	precancerous lesions	1	55.3315	1.07	21.7	2.17																	CAG
PP63	precancerous lesions	0	48.011	0.615	6.49	2.59																	hyperplastic polyp
PP64	precancerous lesions	0	54.1589	0.737	34.81	1.69																	CAG
PP65	precancerous lesions	0	58.1014	1.6	32.1	1.49																	CAG
PP66	precancerous lesions	0	52.4164	2	19.15	1.06																	CAG
PP67	precancerous lesions	0	53.1973	1.71	7.39	1.5																	CAG
PP68	precancerous lesions	1	59.8356	0.75	13.2	1.79																	CAG
PP69	precancerous lesions	0	35.011	1.57	7.39	1.5																	dysplasia
PP70	precancerous lesions	0	50.5945	1.5	9.65	1.5																	CAG
PP71	precancerous lesions	1	56.7315	2.72	9.08	2.94																	CAG
PH1	healthy donor	1	27.6247	0.806	7.46	2.38
PH2	healthy donor	0	40.2658	0.858	10.5	11.5
PH3	healthy donor	1	33.3315	0.637	5.8	1.5
PH4	healthy donor	1	33.0685	2.53	5.3	1.56
PH5	healthy donor	1	42.8822	0.972	22.4	1.74
PH6	healthy donor	0	29.8027	0.961	4.98	2.83
PH7	healthy donor	1	37.1699	2.72	2	2.52
PH8	healthy donor	0	31.0712	2.6	17.7	3.07
PH9	healthy donor	1	48.2	4.19	2	1.5
PH10	healthy donor	0	31.2767	0.801	18.3	2.55
PH11	healthy donor	1	33.1288	1.67	10.7	2.14
PH12	healthy donor	1	27.8274	3.16	4.19	1.5
PH13	healthy donor	0	25.1096	1.13	5.26	1.5
PH14	healthy donor	1	39.4493	4.4	6.76	2.62
PH15	healthy donor	0	33.7973	1.12	5.4	1.5
PH16	healthy donor	0	27.0575	0.792	5.29	2.47
PH17	healthy donor	1	27.7589	2.53	2	1.5
PH18	healthy donor	0	23	1.24	3.61	12.6
PH19	healthy donor	0	30.6822	0.673	6.6	9.41
PH20	healthy donor	0	29.8384	2.08	11	1.5
PH21	healthy donor	1	25.7808	3.83	2	1.5
PH22	healthy donor	0	32.6466	1.74	10.9	11.8
PH23	healthy donor	0	25.0904	1.11	6.44	5.32
PH24	healthy donor	0	48.0329	1.42	8.76	1.5
PH25	healthy donor	1	34.3205	2.36	19	2.92
PH26	healthy donor	0	29.8	0.728	5.23	1.5
PH27	healthy donor	1	33	2.09	4.92	1.5
PH28	healthy donor	0	23.526	0.555	5.42	4.4
PH29	healthy donor	0	31.1918	0.781	7.58	5.85
PH30	healthy donor	1	29.8767	1.1	9.68	1.5
PH31	healthy donor	0	25.0658	1.09	2.49	7.44
PH32	healthy donor	1	32.6658	3.81	3.57	2.75
PH33	healthy donor	1	31.7315	0.795	3.64	6.02
PH34	healthy donor	0	37.2466	1.01	6.44	3.5
PH35	healthy donor	0	35.5918	2.28	17.4	1.5
PH36	healthy donor	1	33.5644	1.69	6.68	4.35
PH37	healthy donor	0	38.6411	3.35	2	1.68
PH38	healthy donor	0	32.4438	2.15	17.4	1.5
PH39	healthy donor	1	27.4548	2.55	16.8	6.28
PH40	healthy donor	0	32.1233	1.09	3.88	2.49
PH41	healthy donor	0	27.1096	1.48	13.9	1.5
PH42	healthy donor	0	29.011	1.5	13.3	1.5
PH43	healthy donor	0	33.1425	1.63	2	1.5
PH44	healthy donor	0	33.189	3.18	2	1.62
PH45	healthy donor	0	31.5507	0.773	5.54	1.5
PH46	healthy donor	0	46.4164	1.2	10.1	2.6
PH47	healthy donor	0	29.3123	0.487	11.1	1.5
PH48	healthy donor	0	33.9808	1.18	11.8	1.89
PH49	healthy donor	0	26.8959	1.84	9.51	3.65
PH50	healthy donor	1	53.5781	5.25	10.3	4.04
PH51	healthy donor	0	32.4164	2.2	27.5	2.72
PH52	healthy donor	1	42.3205	0.574	6.25	1.5
PH53	healthy donor	0	42.1918	1.1	13.4	2.97
PH54	healthy donor	0	27.1479	1.22	29.2	9.17
PH55	healthy donor	0	43.4658	0.595	9.7	3.79
PH56	healthy donor	1	46.9342	0.843	8.29	1.5
PH57	healthy donor	0	31.9178	0.632	2.67	3.61
PH58	healthy donor	0	29.0274	0.869	11.3	6.3
PH59	healthy donor	0	35.4904	1.17	8.98	1.5
PH60	healthy donor	1	33.3918	1.57	9.39	2.49
PH61	healthy donor	1	41.8055	1.26	2	3.93
PH62	healthy donor	1	47.9726	3.67	17.6	5.25
PH63	healthy donor	0	26.8603	0.777	16.4	2.27
PH64	healthy donor	1	48.6219	1.4	6.8	1.5
PH65	healthy donor	0	48.463	0.658	4.17	5.56
PH66	healthy donor	0	44.5425	1.39	12.4	30.3
PH67	healthy donor	0	48.6548	1.09	11.3	2.74
PH68	healthy donor	1	27.8877	1.68	13.9	4.4
PH69	healthy donor	1	47.5151	1.45	8.75	3.89
