# Supplementary material for: Diagnosis and prognosis prediction of gastric cancer by high-performance serum lipidome fingerprints
Source: EMBO Mol Med. 2024 Nov 14;16(12):3089–112. doi: 10.1038/s44321-024-00169-0 (PMC11628598; doi:10.1038/s44321-024-00169-0)
Supplement: Supplementary file 16 — Source data Fig. 1 [file 44321_2024_169_MOESM16_ESM.zip › EMM-2024-20384-V3-Source_Data_for_Figure_1E-ds.xlsx]

## Sheet: Sheet1
Source Data for Figure 1E. The hyper-parameters for all algorithms.
Algorithm	Best feature number	Final parameters	Tuned parameters	Average accuracy of 10-fold crossover validation
Random forest (RF)	19	mtry=2	mtry=2	0.9512
			mtry=10	0.9175
			mtry=19	0.9094
support vector machine with radial basis function (SVMRadial)	23	C=1, sigma=0.02878378	C=0.25	0.9441
			C=0.5	0.9551
			C=1	0.9578
linear support vector machine (SVMLinear)	18	C=1	C=1	0.9516
support vector machine with radial basis function and class weights (SVMRadialWeights)	23	C=1, sigma=0.02666481, weight=1	C=0.25, Weight=1	0.9271
			C=0.25, Weight=2	0.925
			C=0.25, Weight=3	0.9159
			C=0.5, Weight=1	0.9537
			C=0.5, Weight=2	0.9427
			C=0.5, Weight=3	0.9335
			C=1, Weight=1	0.9566
			C=1, Weight=2	0.9498
			C=1, Weight=3	0.9452
k-nearest neighbor (KNN)	10	k=9	k=5	0.9209
			k=7	0.9264
			k=9	0.9304
linear discrimination analysis (LDA)	19	NO	NO	0.9635
lasso and elastic-net regularized generalized linear model (Glmnet）	24	alpha=0.55, lambda = 0.007395554	alpha=0.10, lambda =0.0007395554	0.948
			alpha=0.10, lambda =0.0073955541	0.9502
			alpha=0.10, lambda =0.0739555410	0.9423
			alpha=0.55, lambda =0.0007395554	0.9482
			alpha=0.55, lambda =0.0073955541	0.9557
			alpha=0.55, lambda =0.0739555410	0.9469
			alpha=1.00, lambda =0.0007395554	0.9471
			alpha=1.00, lambda =0.0073955541	0.9526
			alpha=1.00, lambda =0.0739555410	0.9084
linear support vector machine with class weights (SVMLinearWeights)	18	cost=0.25, weight=1	cost=0.25, weight=1	0.9483
			cost=0.25, weight=2	0.9449
			cost=0.25, weight=3	0.9397
			cost=0.5, weight=1	0.9468
			cost=0.5, weight=2	0.9454
			cost=0.5, weight=3	0.9379
			cost=1, weight=1	0.9459
			cost=1, weight=2	0.9461
			cost=1, weight=3	0.9375
Bayesian generalized linear model (Bayesglm)	20	NO	NO	0.9552
quadratic discriminant analysis (QDA)	12	NO	NO	0.9499
